# Supplementary material for: ANGEL2 phosphatase activity is required for non-canonical mitochondrial RNA processing
Source: Nat Commun. 2022 Sep 30;13:5750. doi: 10.1038/s41467-022-33368-9 (PMC9525292; doi:10.1038/s41467-022-33368-9)
Supplement: Supplementary file 4 — Supplementary data 1 [file 41467_2022_33368_MOESM4_ESM.xlsx]

## Sheet: Fly mitochondrial proteomics
SYMBOL	Gene ID	Mitochondrial.Process	logFC	adj.P.Val
CG17597	FBgn0032715	Bile Acid Synthesis	-1.28527	1.66089e-05
ND-B14.5A	FBgn0025839	Oxidative Phosphorylation	-1.11641	1.66089e-05
Aldh	FBgn0012036	Fatty Acid Degradation & Beta-oxidation	0.797513	1.83231e-05
CG6178	FBgn0039156	Fatty Acid Metabolism	-1.38337	2.25758e-05
ND-B17	FBgn0001989	Oxidative Phosphorylation	-0.976762	2.25758e-05
CG12375	FBgn0031987	Translation	-0.712812	2.25758e-05
CG3961	FBgn0036821	Fatty Acid Biosynthesis & Elongation	-0.863433	3.20291e-05
bor	FBgn0040237	Mitochondrial Dynamics	0.622387	3.90764e-05
ND-B17.2	FBgn0031436	Oxidative Phosphorylation	-0.893358	3.90764e-05
CG2076	FBgn0030263	Apoptosis	0.869022	3.90764e-05
CG5009	FBgn0027572	Fatty Acid Degradation & Beta-oxidation	-0.997209	3.90764e-05
ND-42	FBgn0019957	Oxidative Phosphorylation	-0.783515	3.90764e-05
CG6512	FBgn0036702	Mitochondrial Dynamics	0.615124	3.90764e-05
ND-39	FBgn0037001	Oxidative Phosphorylation	-0.784791	3.90764e-05
Fdx2	FBgn0035529	Heme Biosynthesis	0.849179	4.0064e-05
ND-B16.6	FBgn0029868	Oxidative Phosphorylation	-0.656408	5.53027e-05
ND-ASHI	FBgn0029888	Oxidative Phosphorylation	-0.888828	5.71256e-05
GLS	FBgn0261625	Amino Acid Metabolism	0.752711	6.77606e-05
Taldo	FBgn0023477	Pentose Phosphate Pathway	-0.988266	6.77606e-05
Cds	FBgn0010350	Cardiolipin Biosynthesis	-0.798321	7.01908e-05
COX6B	FBgn0031066	Oxidative Phosphorylation	-0.603386	7.69895e-05
CG17327	FBgn0038107	Translation	0.632443	7.80719e-05
FeCH	FBgn0266268	Heme Biosynthesis	0.807499	7.80719e-05
Las	FBgn0029158	Lipoic Acid Metabolism	0.638064	8.66235e-05
ND-B15	FBgn0033961	Oxidative Phosphorylation	-0.681448	8.66235e-05
Gpo1	FBgn0022160	Oxidative Phosphorylation	0.569998	8.66235e-05
COX7A	FBgn0040529	Oxidative Phosphorylation	-0.794883	8.66235e-05
CG4594	FBgn0032161	Fatty Acid Degradation & Beta-oxidation	-1.11463	8.66235e-05
UQCR-Q	FBgn0036728	Oxidative Phosphorylation	-0.583383	9.19055e-05
Pepck2	FBgn0034356	Pyruvate Metabolism	-1.28852	9.20922e-05
CG8004	FBgn0036920	Import & Sorting	0.568423	9.2764e-05
ND-51	FBgn0031771	Oxidative Phosphorylation	-0.513361	9.60367e-05
CG8728	FBgn0033235	Import & Sorting	0.655949	0.000106389
Pdk	FBgn0017558	Pyruvate Metabolism	-0.485092	0.000107332
ND-15	FBgn0031228	Oxidative Phosphorylation	-0.955958	0.00014564
UQCR-14	FBgn0030733	Oxidative Phosphorylation	-0.75418	0.00014564
ND-B22	FBgn0032511	Oxidative Phosphorylation	-0.827094	0.000161295
zda	FBgn0034368	Apoptosis	-0.648928	0.000168409
Alr	FBgn0031068	Apoptosis	0.821846	0.000176458
Gpdh1	FBgn0001128	Oxidative Phosphorylation	-0.570863	0.00019424
CG1774	FBgn0039856	Fatty Acid Metabolism	0.889371	0.000198217
Jafrac1	FBgn0040309	ROS Defense	1.18828	0.000201373
Got2	FBgn0001125	Amino Acid Metabolism	-0.458251	0.000226592
ND-13A	FBgn0031684	Oxidative Phosphorylation	-0.614529	0.00023706
CG6115	FBgn0040985	Oxidative Phosphorylation	0.63202	0.000238759
ND-B18	FBgn0030605	Oxidative Phosphorylation	-0.462567	0.000238759
UK114	FBgn0086691	Translation	-0.511204	0.000260035
Nfs1	FBgn0032393	Fe-S Cluster Biosynthesis	0.439562	0.00030462
Lon	FBgn0036892	Protein Stability & Degradation	0.375885	0.000314299
CG30109	FBgn0050109	Apoptosis	0.667981	0.000319213
pug	FBgn0020385	Folate & Pterin Metabolism	-0.585671	0.000405102
Acsl	FBgn0263120	Fatty Acid Biosynthesis & Elongation	-0.367702	0.000437582
Hsc70-3	FBgn0001218	Apoptosis	-0.672774	0.00050983
mRpL28	FBgn0031660	Translation	0.395673	0.000532669
MagR	FBgn0026666	Fe-S Cluster Biosynthesis	0.517618	0.000713898
CG17141	FBgn0039020	Translation	0.541508	0.000964286
COX5A	FBgn0019624	Oxidative Phosphorylation	-0.372342	0.000976865
mRpL14	FBgn0040389	Translation	0.417363	0.000976865
mRpL53	FBgn0050481	Translation	0.339432	0.000995183
CG11241	FBgn0037186	Amino Acid Metabolism	-0.557087	0.000997032
CG7394	FBgn0036173	Import & Sorting	0.600978	0.0010513
CG4679	FBgn0033816	Translation	0.35367	0.0010513
CG7470	FBgn0037146	Amino Acid Metabolism	0.331878	0.0011297
CG7639	FBgn0033989	Import & Sorting	0.330066	0.00115917
ThrRS	FBgn0027081	Translation	0.313777	0.00115917
Sccpdh2	FBgn0038038	Amino Acid Metabolism	-0.309116	0.00123087
ND-30	FBgn0266582	Oxidative Phosphorylation	-0.358817	0.00131436
Neb-cGP	FBgn0083167	Oxidative Phosphorylation	-0.487213	0.00135952
Roe1	FBgn0014877	Import & Sorting	0.514276	0.00136092
Hsp60A	FBgn0015245	Protein Stability & Degradation	0.542802	0.00136568
Echs1	FBgn0033879	Fatty Acid Biosynthesis & Elongation	-0.301524	0.00149292
porin	FBgn0004363	Transmembrane Transport	0.346484	0.00154346
ATPsynF	FBgn0035032	Oxidative Phosphorylation	-0.321552	0.00160918
mRpL30	FBgn0029718	Translation	0.425368	0.00162299
levy	FBgn0034877	Oxidative Phosphorylation	-0.398436	0.00162299
Hsc70-5	FBgn0001220	Import & Sorting	0.357833	0.00170877
rswl	FBgn0034351	Translation	0.409148	0.00180399
Reg-2	FBgn0016715	Unknown	-0.716963	0.00180399
mfrn	FBgn0039561	Fe-S Cluster Biosynthesis	0.547047	0.00188391
CG5590	FBgn0039537	Unknown	-0.483844	0.00188406
CG11752	FBgn0030292	Oxidative Phosphorylation	-0.683065	0.00207281
CRAT	FBgn0037440	Fatty Acid Metabolism	-0.378626	0.00207281
mRpL24	FBgn0031651	Translation	0.318671	0.00241493
CG10672	FBgn0035588	Metabolism of Vitamins & Co-Factors	-0.701933	0.00257888
T3dh	FBgn0017482	Pyruvate Metabolism	-0.473872	0.00262156
ND-49	FBgn0039909	Oxidative Phosphorylation	-0.474389	0.00262156
ND-B12	FBgn0034645	Oxidative Phosphorylation	-0.568673	0.0027547
Amacr	FBgn0032881	Bile Acid Synthesis	-0.441198	0.00300411
Trap1	FBgn0026761	Apoptosis	0.332921	0.0032538
Cyp12d1-p	FBgn0050489	Bile Acid Synthesis	-0.568426	0.00326013
LeuRS-m	FBgn0027085	Translation	0.461556	0.00326013
Hmt-1	FBgn0038376	Transmembrane Transport	0.287862	0.00334615
CG4611	FBgn0035591	Translation	0.372648	0.00334615
COX4	FBgn0032833	Oxidative Phosphorylation	-0.425641	0.00334615
Cyp12a5	FBgn0038680	Metabolism of Vitamins & Co-Factors	0.743592	0.0033466
mRpL13	FBgn0032720	Translation	0.481733	0.00379191
mRpL19	FBgn0037608	Translation	0.247739	0.00387091
cype	FBgn0015031	Oxidative Phosphorylation	-0.805444	0.00387091
ND-13B	FBgn0047038	Oxidative Phosphorylation	-0.546974	0.00396496
Sdhaf3	FBgn0038437	Oxidative Phosphorylation	0.484135	0.00406326
Tspo	FBgn0031263	Apoptosis	0.689712	0.00406326
D2hgdh	FBgn0023507	Oxidative Phosphorylation	0.255794	0.00406326
mTTF	FBgn0028530	Replication & Transcription	-0.558835	0.00421833
mRpL55	FBgn0038678	Translation	0.411983	0.0042448
mRpS18C	FBgn0039765	Translation	0.553094	0.00424578
Coq6	FBgn0031713	Ubiquinone Biosynthesis	0.321219	0.00424578
mRpS29	FBgn0034727	Translation	0.284706	0.00427608
CRIF	FBgn0037102	Translation	0.340716	0.00445995
CG34423	FBgn0085452	Oxidative Phosphorylation	0.706685	0.00463951
Rm62	FBgn0003261	Translation	0.221616	0.00463951
Mpcp1	FBgn0034497	Mitochondrial Carrier	-0.385297	0.00467838
CG4882	FBgn0025336	Translation	0.347346	0.00468128
Tpc1	FBgn0037852	Mitochondrial Carrier	0.582678	0.0047053
ND-PDSW	FBgn0021967	Oxidative Phosphorylation	-0.233846	0.00476251
CG17996	FBgn0032595	Oxidative Phosphorylation	0.476576	0.00476354
Phb2	FBgn0010551	Mitochondrial Dynamics	0.57445	0.00498439
ND-20	FBgn0030718	Oxidative Phosphorylation	-0.574101	0.00498439
Mthfs	FBgn0085453	Folate & Pterin Metabolism	-0.880253	0.00498439
mRpL37	FBgn0261380	Translation	0.345808	0.00508808
Sfxn1-3	FBgn0037239	Transmembrane Transport	-0.444595	0.00513082
CAH3	FBgn0030056	Nitrogen Metabolism	-0.580104	0.00516698
COX5B	FBgn0031830	Oxidative Phosphorylation	-0.431587	0.00555353
mRpL27	FBgn0053002	Translation	-0.409693	0.0055638
UQCR-6.4	FBgn0034245	Oxidative Phosphorylation	-0.488957	0.00557961
CG9281	FBgn0030672	Transmembrane Transport	-0.874408	0.00593149
CG6878	FBgn0036488	ROS Defense	0.501008	0.00611863
CG41128	FBgn0069923	Mitochondrial Dynamics	0.287275	0.00648279
Cyp12a4	FBgn0038681	Metabolism of Vitamins & Co-Factors	0.527898	0.00727818
CG13623	FBgn0039205	Fe-S Cluster Biosynthesis	1.07406	0.00836913
ABCB7	FBgn0035244	Transmembrane Transport	0.236888	0.00762329
l(2)37Cc	FBgn0002031	Replication & Transcription	0.450384	0.00786099
ArgRS-m	FBgn0037526	Translation	-0.440281	0.00786099
CG1544	FBgn0039827	Amino Acid Metabolism	-0.252471	0.00798541
Gdh	FBgn0001098	Amino Acid Metabolism	-0.306496	0.00798541
CG8531	FBgn0033918	Protein Stability & Degradation	0.263224	0.00824858
Trxr-1	FBgn0020653	Apoptosis	0.294369	0.00824858
mRpL4	FBgn0001995	Translation	0.23422	0.00852117
CG10075	FBgn0035722	Oxidative Phosphorylation	0.504173	0.00857461
ND-19	FBgn0035046	Oxidative Phosphorylation	-0.631645	0.0085757
l(2)k14505	FBgn0021856	Oxidative Phosphorylation	0.261072	0.00861795
CG2862	FBgn0031459	Calcium Signaling & Transport	-0.325902	0.00886728
CG11825	FBgn0033519	Oxidative Phosphorylation	0.866647	0.00910247
mTerf5	FBgn0038584	Replication & Transcription	0.219069	0.00910247
mRpS23	FBgn0260407	Translation	0.263357	0.00910247
CG3803	FBgn0034938	Oxidative Phosphorylation	0.434403	0.00992906
mRpS5	FBgn0044510	Translation	0.31542	0.0102444
Nc73EF	FBgn0010352	Tricarboxylic Acid Cycle	0.215598	0.0104237
l(2)37Bb	FBgn0002021	Pyruvate Metabolism	0.271773	0.0105283
CG3719	FBgn0024986	ROS Defense	0.414901	0.0111091
Got2	FBgn0001125	Amino Acid Metabolism	-0.391548	0.0113402
Mal-A5	FBgn0050359	Mitochondrial Carrier	-0.912308	0.0115213
mRpS6	FBgn0035534	Translation	0.413617	0.0117058
Fpps	FBgn0025373	Metabolism of Lipids & Lipoproteins	-0.347636	0.0118598
SCaMC	FBgn0052103	Mitochondrial Carrier	-0.653511	0.0118604
ND-B14.5B	FBgn0031505	Oxidative Phosphorylation	-0.259925	0.0119947
CG34150	FBgn0083986	Oxidative Phosphorylation	0.254974	0.012682
Bmcp	FBgn0036199	Mitochondrial Carrier	-0.325381	0.0167443
Tim9b	FBgn0027358	Import & Sorting	0.379521	0.0134338
c12.2	FBgn0040234	Unknown	0.20463	0.0135887
aralar1	FBgn0028646	Calcium Signaling & Transport	-0.222243	0.0137665
ABCD	FBgn0039890	Metabolism of Lipids & Lipoproteins	-0.664224	0.0137805
bonsai	FBgn0026261	Translation	0.388616	0.0137805
Mipp1	FBgn0026061	Glycolysis	0.328457	0.0137805
CG44243	FBgn0265178	Lipoic Acid Metabolism	-0.677311	0.0140455
CG12170	FBgn0037356	Fatty Acid Biosynthesis & Elongation	0.203631	0.014312
IscU	FBgn0037637	Fe-S Cluster Biosynthesis	0.498892	0.0143411
CG3699	FBgn0040349	Fatty Acid Biosynthesis & Elongation	0.919342	0.0146266
CG9577	FBgn0031092	Fatty Acid Degradation & Beta-oxidation	-0.448278	0.0147975
mRpS7	FBgn0032236	Translation	0.296234	0.0152868
CG8132	FBgn0037687	Amino Acid Metabolism	-0.291237	0.0156393
Gapdh1	FBgn0001091	Glycolysis	-0.521364	0.0160318
RFeSP	FBgn0021906	Oxidative Phosphorylation	-0.422619	0.0166105
shop	FBgn0030966	Amino Acid Metabolism	-0.316984	0.016973
asrij	FBgn0034793	Unknown	0.244365	0.0169775
Mtpalpha	FBgn0028479	Fatty Acid Degradation & Beta-oxidation	-0.221555	0.0170014
mRpS11	FBgn0038474	Translation	0.348713	0.0173769
CG12935	FBgn0033547	Unknown	0.363405	0.0174019
Marf	FBgn0029870	Mitochondrial Dynamics	-0.365288	0.0181463
CG8067	FBgn0033891	Oxidative Phosphorylation	0.333995	0.0183953
CG4538	FBgn0038745	Protein Stability & Degradation	0.201203	0.0189509
mRpL46	FBgn0035272	Translation	0.328335	0.020471
mRpS31	FBgn0036557	Translation	0.377598	0.0204899
ND-24	FBgn0030853	Oxidative Phosphorylation	-0.302234	0.0205628
pix	FBgn0086706	Transmembrane Transport	-0.514355	0.0206009
CG5805	FBgn0039223	Mitochondrial Carrier	0.498858	0.0209556
ND-18	FBgn0031021	Oxidative Phosphorylation	-0.633847	0.0209556
ND-SGDH	FBgn0011455	Oxidative Phosphorylation	-0.226265	0.0214873
HisRS	FBgn0027087	Translation	0.277115	0.0215685
ND-75	FBgn0017566	Oxidative Phosphorylation	-0.210432	0.0229961
mRpL2	FBgn0036135	Translation	0.285499	0.0232301
CG9921	FBgn0030743	Oxidative Phosphorylation	0.340298	0.0235203
Men-b	FBgn0029155	Pyruvate Metabolism	-0.187274	0.0236428
mRpS30	FBgn0030692	Translation	0.222883	0.0237255
P5cr-2	FBgn0038516	Amino Acid Metabolism	0.249002	0.0237883
CG15093	FBgn0034390	Amino Acid Metabolism	0.159457	0.0240728
Opa1	FBgn0261276	Mitochondrial Dynamics	0.171627	0.0241477
Oat	FBgn0022774	Amino Acid Metabolism	0.267802	0.0242457
Fer1HCH	FBgn0015222	Heme Biosynthesis	-0.546877	0.0246937
CG9065	FBgn0030610	Oxidative Phosphorylation	0.366432	0.0250449
mtSSB	FBgn0010438	Replication & Transcription	0.196569	0.0250747
CG15390	FBgn0031419	Translation	0.248876	0.0253624
SdhB	FBgn0014028	Oxidative Phosphorylation	0.198371	0.0261302
CG1307	FBgn0026566	Translation	-0.190631	0.0262167
SCOT	FBgn0035298	Amino Acid Metabolism	-0.172131	0.0272551
CG11095	FBgn0030528	Unknown	-0.387179	0.0276837
CG11267	FBgn0036334	Import & Sorting	0.202937	0.0276837
CG12512	FBgn0031703	Fatty Acid Metabolism	0.150491	0.0279487
Fer2LCH	FBgn0015221	Heme Biosynthesis	-0.32292	0.0293479
CG34132	FBgn0083968	Import & Sorting	0.264355	0.0313654
mRpS9	FBgn0037529	Translation	0.22487	0.0318854
Mitofilin	FBgn0019960	Mitochondrial Dynamics	0.155779	0.0318854
Hsc70-4	FBgn0266599	Apoptosis	-0.29246	0.0323218
CG12848	FBgn0040666	Translation	0.306599	0.0333571
CG11110	FBgn0034535	Import & Sorting	0.246475	0.0336758
Shmt	FBgn0029823	Folate & Pterin Metabolism	-0.398821	0.0341475
nmdyn-D6	FBgn0030573	Nucleotide Metabolism	-0.456459	0.0412048
Slimp	FBgn0051133	Translation	-0.284213	0.0384801
sicily	FBgn0030352	Oxidative Phosphorylation	0.223522	0.0399878
ND-B14	FBgn0033570	Oxidative Phosphorylation	-0.209575	0.0412048
mRpS24	FBgn0039159	Translation	0.259437	0.0412048
Arc42	FBgn0038742	Fatty Acid Degradation & Beta-oxidation	-0.163643	0.0415794
mEFTu1	FBgn0024556	Translation	0.336265	0.0420494
CG3156	FBgn0023536	Transmembrane Transport	0.17347	0.0422038
CG30022	FBgn0050022	Amino Acid Metabolism	0.282538	0.0440911
ND-MLRQ	FBgn0052230	Oxidative Phosphorylation	-0.257209	0.0459734
CG10877	FBgn0038804	Amino Acid Metabolism	0.203252	0.0463172
CG5214	FBgn0037891	Tricarboxylic Acid Cycle	0.145676	0.0463923
bgm	FBgn0027348	Fatty Acid Degradation & Beta-oxidation	-0.183163	0.0464442
Pink1	FBgn0029891	Mitochondrial Dynamics	-0.960864	0.0464442
mRpS17	FBgn0034986	Translation	0.211973	0.0473685
CG16986	FBgn0035356	Fatty Acid Biosynthesis & Elongation	0.201738	0.0492401
papi	FBgn0031401	Unknown	-0.189945	0.0495274
CG10932	FBgn0029969	Amino Acid Metabolism	-0.221845	0.0495274
mRpS10	FBgn0038307	Translation	0.237963	0.0502337
CG11771	FBgn0039252	Protein Stability & Degradation	0.263121	0.0520831
AlaRS-m	FBgn0028962	Translation	0.236141	0.0528967
mRpL52	FBgn0033208	Translation	0.441666	0.0528967
CG8520	FBgn0033734	Protein Stability & Degradation	0.179927	0.0528967
Sccpdh1	FBgn0037298	Amino Acid Metabolism	-0.381919	0.0530365
CG5037	FBgn0032222	Oxidative Phosphorylation	0.2262	0.0544073
mRpL11	FBgn0038234	Translation	0.164304	0.0544388
Mal-A1	FBgn0002570	Mitochondrial Carrier	0.734697	0.0550501
CG1673	FBgn0030482	Amino Acid Metabolism	0.356261	0.0567404
mRpS14	FBgn0044030	Translation	0.233288	0.0576383
YME1L	FBgn0034792	Import & Sorting	0.132719	0.0582286
mRpL44	FBgn0037330	Translation	0.25116	0.0610061
MTPAP	FBgn0024360	Translation	-0.428666	0.0610061
AIF	FBgn0031392	Apoptosis	0.170968	0.0611017
mRpS25	FBgn0030572	Translation	0.186069	0.0615477
Ccdc56	FBgn0261353	Oxidative Phosphorylation	0.321463	0.0629793
NitFhit	FBgn0024945	Amino Acid Metabolism	0.164492	0.0633989
Eno	FBgn0000579	Glycolysis	-0.123943	0.0647388
CG9581	FBgn0031093	Protein Stability & Degradation	0.139075	0.0650987
TrpRS-m	FBgn0036763	Translation	0.167795	0.0667385
CG10628	FBgn0032818	Translation	0.407403	0.0741897
mRpL1	FBgn0037566	Translation	0.188283	0.0688102
SdhA	FBgn0261439	Oxidative Phosphorylation	0.227895	0.0688102
CG14613	FBgn0031188	Unknown	0.188443	0.0688566
tko	FBgn0003714	Translation	0.294579	0.0688566
CG7772	FBgn0030883	Mitochondrial Dynamics	0.304907	0.0688566
TyrRS-m	FBgn0035064	Translation	0.123823	0.0692397
mRpS33	FBgn0038426	Translation	0.455673	0.071357
mRpL50	FBgn0028648	Translation	0.175231	0.071357
Mcad	FBgn0035811	Fatty Acid Degradation & Beta-oxidation	-0.176362	0.072394
ND-MNLL	FBgn0029971	Oxidative Phosphorylation	-0.604297	0.0732108
ND-B14.7	FBgn0034576	Oxidative Phosphorylation	-0.639141	0.0755464
Pdha	FBgn0028325	Pyruvate Metabolism	0.210509	0.0823844
CG7950	FBgn0260468	Import & Sorting	0.308046	0.0832904
Ppat-Dpck	FBgn0035632	Metabolism of Vitamins & Co-Factors	-0.319562	0.0839244
CG3420	FBgn0033100	Oxidative Phosphorylation	0.150611	0.0859751
P5CDh1	FBgn0037138	Amino Acid Metabolism	-0.124919	0.087896
ECSIT	FBgn0028436	Oxidative Phosphorylation	0.218821	0.0912267
GC1	FBgn0260743	Mitochondrial Carrier	0.139964	0.0916449
Suv3	FBgn0037232	Replication & Transcription	-0.253787	0.0916449
Ttc19	FBgn0032744	Oxidative Phosphorylation	0.427737	0.0917157
Adck	FBgn0035039	Oxidative Phosphorylation	0.266127	0.0917157
mEFG1	FBgn0263133	Translation	0.173381	0.0923682
Gdh	FBgn0001098	Amino Acid Metabolism	-0.16623	0.0923682
CG15908	FBgn0033085	Oxidative Phosphorylation	0.288476	0.0929178
CG1640	FBgn0030478	Amino Acid Metabolism	0.13542	0.0944671
Scsalpha1	FBgn0004888	Tricarboxylic Acid Cycle	-0.161095	0.0955701
Hsc20	FBgn0263606	Fe-S Cluster Biosynthesis	-0.399708	0.120084
Dhpr	FBgn0035964	Amino Acid Metabolism	-0.497233	0.100542
CG4610	FBgn0034735	Translation	0.227432	0.102647
mRpL3	FBgn0030686	Translation	0.174462	0.105255
Dbp21E2	FBgn0086130	Translation	0.156119	0.105555
mRpL45	FBgn0263863	Translation	0.234566	0.105983
scu	FBgn0021765	Translation	-0.126925	0.10933
Chchd3	FBgn0010808	Mitochondrial Dynamics	-0.152345	0.109552
CG3902	FBgn0036824	Fatty Acid Degradation & Beta-oxidation	-0.123996	0.110815
CG4995	FBgn0032219	Mitochondrial Carrier	-0.197713	0.113162
mRpL43	FBgn0034893	Translation	0.164847	0.113162
PH4alphaEFB	FBgn0039776	Amino Acid Metabolism	-0.175794	0.113574
CG3270	FBgn0033093	Oxidative Phosphorylation	-0.299895	0.113574
OXA1L	FBgn0027615	Oxidative Phosphorylation	0.223839	0.113959
PyK	FBgn0267385	Glycolysis	-0.151957	0.117396
mEFTu2	FBgn0033184	Translation	0.16097	0.118562
Fum3	FBgn0036162	Tricarboxylic Acid Cycle	-0.232399	0.118562
mRpL10	FBgn0031231	Translation	0.182492	0.121135
mRpL39	FBgn0036462	Translation	0.187611	0.121536
ScsbetaG	FBgn0029118	Tricarboxylic Acid Cycle	-0.104108	0.124026
CG9231	FBgn0036887	Apoptosis	0.136636	0.128324
mRpL12	FBgn0011787	Translation	0.215787	0.128575
Thiolase	FBgn0025352	Fatty Acid Degradation & Beta-oxidation	-0.191501	0.129497
Tom40	FBgn0016041	Import & Sorting	0.137008	0.131733
Miro	FBgn0039140	Mitochondrial Dynamics	-0.183652	0.135973
CG30491	FBgn0050491	Metabolism of Vitamins & Co-Factors	0.146095	0.136199
Hmgcl	FBgn0031877	Amino Acid Metabolism	-0.20038	0.136703
GatB	FBgn0039153	Translation	-0.179469	0.136913
Nurf-38	FBgn0016687	Translation	-0.143484	0.13923
CG34117	FBgn0083953	Oxidative Phosphorylation	0.277179	0.142027
Tom70	FBgn0032397	Import & Sorting	0.313559	0.142557
Idh	FBgn0001248	Tricarboxylic Acid Cycle	0.204279	0.146519
CG8323	FBgn0033903	Mitochondrial Carrier	0.217163	0.147164
kdn	FBgn0261955	Tricarboxylic Acid Cycle	0.142246	0.149582
mRpL23	FBgn0035335	Translation	0.241749	0.151482
CG7460	FBgn0036749	Amino Acid Metabolism	-0.367889	0.166292
sea	FBgn0037912	Mitochondrial Carrier	0.0928684	0.151482
GatC	FBgn0064115	Translation	0.299369	0.169017
pdgy	FBgn0027601	Fatty Acid Degradation & Beta-oxidation	-0.190475	0.156279
Pdp	FBgn0029958	Pyruvate Metabolism	-0.249752	0.157375
TFAM	FBgn0038805	Replication & Transcription	0.163995	0.159694
blp	FBgn0038387	Import & Sorting	0.185733	0.161887
CG1635	FBgn0039854	Fatty Acid Metabolism	0.169022	0.161887
UQCR-C1	FBgn0038271	Import & Sorting	0.138651	0.163862
mRpL33	FBgn0040907	Translation	0.348622	0.197512
CG5504	FBgn0002174	Protein Stability & Degradation	0.1629	0.170409
Coq5	FBgn0030460	Ubiquinone Biosynthesis	-0.148439	0.176662
CG13850	FBgn0038961	Oxidative Phosphorylation	0.120135	0.178185
GatA	FBgn0260779	Translation	0.176	0.178185
CG9393	FBgn0037710	Import & Sorting	0.14172	0.181374
CG18324	FBgn0033905	Mitochondrial Carrier	-0.143769	0.247596
Tim10	FBgn0027360	Import & Sorting	0.175201	0.181966
Rim2	FBgn0031359	Mitochondrial Carrier	-0.119902	0.183084
CG13392	FBgn0032033	Unknown	0.38464	0.186024
Usp30	FBgn0029819	Mitophagy	-0.125981	0.188204
mRF1	FBgn0032486	Translation	0.182329	0.194192
GstZ1	FBgn0037696	Amino Acid Metabolism	-0.370892	0.197512
ppl	FBgn0027945	Amino Acid Metabolism	-0.243005	0.197512
CG3999	FBgn0037801	Amino Acid Metabolism	-0.113451	0.200966
CG1824	FBgn0030403	Import & Sorting	0.206981	0.202249
Tim17b	FBgn0263977	Import & Sorting	0.283048	0.202449
mRpL40	FBgn0037892	Translation	0.259302	0.202449
ABCA	FBgn0031170	Transmembrane Transport	-0.185322	0.202449
CG10214	FBgn0039115	Translation	-0.129274	0.227138
CG7506	FBgn0035805	Oxidative Phosphorylation	0.310761	0.20739
CG9582	FBgn0032090	Mitochondrial Carrier	0.204111	0.207763
Rab7	FBgn0015795	Mitophagy	-0.124631	0.207763
CG10361	FBgn0036208	Amino Acid Metabolism	-0.244734	0.210176
AspRS	FBgn0002069	Translation	-0.354059	0.217464
mIF3	FBgn0033712	Translation	0.0906963	0.223755
CG6028	FBgn0038924	Amino Acid Metabolism	-0.265821	0.227138
CG3626	FBgn0029706	Pyruvate Metabolism	-0.121382	0.227138
ttm50	FBgn0250874	Import & Sorting	0.108641	0.232129
Chchd2	FBgn0260747	Mitochondrial Signaling	-0.228308	0.233711
CG4908	FBgn0032195	Oxidative Phosphorylation	0.121093	0.238078
Mdh2	FBgn0262559	Tricarboxylic Acid Cycle	-0.0923069	0.238078
CG16985	FBgn0035355	Fatty Acid Biosynthesis & Elongation	-0.200848	0.287872
wal	FBgn0010516	Oxidative Phosphorylation	-0.16679	0.247596
Gs2	FBgn0001145	Amino Acid Metabolism	-0.203382	0.248052
mRpL9	FBgn0038319	Translation	0.29122	0.249665
CG4598	FBgn0032160	Fatty Acid Degradation & Beta-oxidation	-0.217258	0.249665
mRpS35	FBgn0035374	Translation	0.178439	0.253309
Pmi	FBgn0044419	Mitochondrial Dynamics	0.0838369	0.265538
CG31229	FBgn0051229	Import & Sorting	0.151045	0.291457
CG8778	FBgn0033761	Amino Acid Metabolism	0.0935637	0.27109
CG3776	FBgn0035088	Calcium Signaling & Transport	0.133791	0.27109
CG12355	FBgn0040805	Translation	-0.243556	0.27109
Sfxn2	FBgn0036843	Transmembrane Transport	-0.131921	0.27178
CG17734	FBgn0037890	Oxidative Phosphorylation	0.203632	0.272895
Gk1	FBgn0025592	Replication & Transcription	0.105044	0.274162
Gapdh2	FBgn0001092	Glycolysis	-0.132792	0.274162
l(3)87Df	FBgn0002354	Oxidative Phosphorylation	0.121944	0.274162
ATPsynbeta	FBgn0010217	Oxidative Phosphorylation	-0.24136	0.274162
Pus1	FBgn0038811	Translation	0.182428	0.281072
Marc	FBgn0033451	Nucleotide Metabolism	0.14951	0.287872
ND-ACP	FBgn0011361	Oxidative Phosphorylation	0.125112	0.287872
mge	FBgn0035473	Import & Sorting	0.0975282	0.287872
SdhC	FBgn0037873	Oxidative Phosphorylation	0.152212	0.294321
ATPsynbetaL	FBgn0036568	Oxidative Phosphorylation	0.111626	0.296027
ATPsynO	FBgn0016691	Oxidative Phosphorylation	0.0791537	0.296027
CG5844	FBgn0038049	Fatty Acid Degradation & Beta-oxidation	0.227427	0.300549
Adk3	FBgn0042094	Nucleotide Metabolism	0.114329	0.305764
QIL1	FBgn0036726	Mitochondrial Dynamics	0.089087	0.306569
Ssadh	FBgn0039349	Amino Acid Metabolism	0.0626189	0.308467
ValRS-m	FBgn0035942	Translation	-0.107524	0.332418
CG8043	FBgn0037610	Fe-S Cluster Biosynthesis	0.161922	0.34095
CG10914	FBgn0034307	Translation	0.0828885	0.350537
dare	FBgn0015582	Fe-S Cluster Biosynthesis	0.0862963	0.352746
Kyat	FBgn0037955	Amino Acid Metabolism	0.0606585	0.357675
CG9399	FBgn0037715	Pyruvate Metabolism	-0.41039	0.384477
CG7461	FBgn0034432	Fatty Acid Degradation & Beta-oxidation	-0.0929095	0.385778
CG5044	FBgn0038326	Amino Acid Metabolism	-0.163392	0.393399
Cchl	FBgn0038925	Oxidative Phosphorylation	-0.10408	0.39441
mRpL15	FBgn0036990	Translation	0.0574756	0.408261
Sod2	FBgn0010213	ROS Defense	0.0833558	0.408261
CG18528	FBgn0039189	Translation	-0.184196	0.408289
Mpcp2	FBgn0026409	Mitochondrial Carrier	-0.251695	0.408289
mRpL17	FBgn0035122	Translation	0.114368	0.409398
Gs1	FBgn0001142	Amino Acid Metabolism	0.109313	0.409446
PTPMT1	FBgn0039111	Cardiolipin Biosynthesis	0.0865496	0.451184
AspRS-m	FBgn0051739	Translation	0.117931	0.458081
beg	FBgn0036691	Fatty Acid Biosynthesis & Elongation	0.0938585	0.470803
mAcon2	FBgn0037862	Tricarboxylic Acid Cycle	-0.168164	0.470803
CG7920	FBgn0039737	Fatty Acid Metabolism	-0.0634898	0.473272
Pisd	FBgn0026576	Metabolism of Lipids & Lipoproteins	-0.111095	0.476125
Top1	FBgn0004924	Replication & Transcription	0.116738	0.478578
slgA	FBgn0003423	Amino Acid Metabolism	-0.099026	0.478578
CG13126	FBgn0032168	Translation	0.172424	0.478578
EndoG	FBgn0033690	Replication & Transcription	-0.114767	0.478578
mRpL20	FBgn0036335	Translation	0.248827	0.496454
PCB	FBgn0027580	Glycolysis	0.0540912	0.501103
SLIRP2	FBgn0037602	Translation	-0.157141	0.501578
CG6984	FBgn0034191	Fatty Acid Biosynthesis & Elongation	-0.0518132	0.507797
CG4199	FBgn0025628	ROS Defense	0.114677	0.509889
waw	FBgn0024182	Translation	-0.114889	0.509895
CG4278	FBgn0014092	Replication & Transcription	-0.231341	0.513231
CG11679	FBgn0030678	Translation	0.136811	0.514742
Dic1	FBgn0027610	Mitochondrial Carrier	0.0918631	0.523136
mEFTs	FBgn0032646	Translation	0.119383	0.552643
CG11722	FBgn0037777	Oxidative Phosphorylation	0.178811	0.553419
CG14130	FBgn0036210	Apoptosis	-0.161124	0.556047
SdhAL	FBgn0036222	Oxidative Phosphorylation	0.184939	0.562284
CG12091	FBgn0035228	Tricarboxylic Acid Cycle	0.128069	0.569661
mRpL38	FBgn0030552	Translation	0.0621412	0.569664
mRpL22	FBgn0030786	Translation	0.0894585	0.569664
CG3262	FBgn0032986	Oxidative Phosphorylation	-0.0604186	0.57312
Coq8	FBgn0052649	Oxidative Phosphorylation	0.0792221	0.57312
Pglym78	FBgn0014869	Glycolysis	-0.066546	0.583255
CG17726	FBgn0037880	Oxidative Phosphorylation	0.055551	0.583361
Prx5	FBgn0038570	ROS Defense	-0.0661615	0.591124
CG4592	FBgn0032162	Fatty Acid Degradation & Beta-oxidation	-0.109178	0.591124
Cyp12c1	FBgn0036806	Metabolism of Vitamins & Co-Factors	-0.0896091	0.594871
CG4957	FBgn0032205	Translation	-0.0809633	0.599035
CG1907	FBgn0039674	Mitochondrial Carrier	-0.0496095	0.599864
Nipsnap	FBgn0030724	Oxidative Phosphorylation	-0.0573754	0.60255
CG14997	FBgn0035515	Amino Acid Metabolism	-0.0554374	0.606319
ATPsynE	FBgn0038224	Oxidative Phosphorylation	-0.254376	0.619955
Pdhb	FBgn0039635	Pyruvate Metabolism	0.0655694	0.619955
CG5599	FBgn0030612	Amino Acid Metabolism	0.0471092	0.620703
Ide	FBgn0001247	Mitochondrial Signaling	0.070743	0.621436
mRpL48	FBgn0031357	Translation	0.117627	0.621436
Aldh-III	FBgn0010548	Fatty Acid Degradation & Beta-oxidation	0.0884663	0.62273
CG6084	FBgn0086254	Fructose Metabolism	-0.0899991	0.627069
mRpS16	FBgn0033907	Translation	-0.0968368	0.627069
mRRF1	FBgn0035980	Translation	0.096703	0.630172
fh	FBgn0030092	Fe-S Cluster Biosynthesis	0.100014	0.630172
UQCR-11	FBgn0260008	Oxidative Phosphorylation	-0.0593545	0.644857
ox	FBgn0011227	Oxidative Phosphorylation	-0.0766851	0.647179
Coq9	FBgn0050493	Ubiquinone Biosynthesis	0.052985	0.655035
blw	FBgn0011211	Oxidative Phosphorylation	0.0371144	0.655035
mRpL47	FBgn0014023	Translation	0.0803912	0.655035
Scox	FBgn0262467	Oxidative Phosphorylation	0.178165	0.659371
CG5793	FBgn0038858	Amino Acid Metabolism	-0.0368893	0.663846
ATPsynbeta	FBgn0010217	Oxidative Phosphorylation	0.038756	0.664568
L2HGDH	FBgn0032729	Pyruvate Metabolism	0.038209	0.684126
PNPase	FBgn0039846	Translation	0.0398459	0.684126
CG5254	FBgn0040383	Mitochondrial Carrier	0.049155	0.693561
Tom20	FBgn0036928	Import & Sorting	0.0485899	0.693561
bcn92	FBgn0013432	Fe-S Cluster Biosynthesis	0.129854	0.705272
CG16935	FBgn0033883	Fatty Acid Biosynthesis & Elongation	0.0286353	0.706144
Mccc1	FBgn0039877	Amino Acid Metabolism	0.0330233	0.709308
CG7834	FBgn0039697	Oxidative Phosphorylation	0.029719	0.709308
Coq4	FBgn0052174	Ubiquinone Biosynthesis	-0.0553452	0.709859
MICU1	FBgn0031893	Calcium Signaling & Transport	0.087949	0.709859
ATPsynC	FBgn0039830	Oxidative Phosphorylation	-0.0964617	0.710302
CG7430	FBgn0036762	Tricarboxylic Acid Cycle	0.0600091	0.710302
sun	FBgn0014391	Oxidative Phosphorylation	-0.174888	0.710495
CG7382	FBgn0031708	Import & Sorting	-0.0763504	0.718265
PHGPx	FBgn0035438	ROS Defense	-0.0677203	0.718265
mRpL21	FBgn0036853	Translation	-0.101188	0.719933
Fdx1	FBgn0011769	Fe-S Cluster Biosynthesis	0.117342	0.719933
mRpS18B	FBgn0032849	Translation	0.085951	0.729724
140up	FBgn0010340	Import & Sorting	0.0450957	0.73137
CG44242	FBgn0265177	Lipoic Acid Metabolism	0.0800054	0.73956
CG5377	FBgn0038974	Translation	-0.136003	0.742504
Tim9a	FBgn0030480	Import & Sorting	-0.079623	0.743652
CG11447	FBgn0038737	Translation	0.056514	0.743652
Mpc1	FBgn0038662	Pyruvate Metabolism	-0.0703569	0.749195
ATPsyngamma	FBgn0020235	Oxidative Phosphorylation	0.0340481	0.75428
ScsbetaA	FBgn0037643	Tricarboxylic Acid Cycle	-0.0346885	0.75428
SerRS-m	FBgn0021750	Translation	-0.0681129	0.75428
MetRS-m	FBgn0027083	Translation	0.0377299	0.75428
tzn	FBgn0037024	Pyruvate Metabolism	-0.0382552	0.75428
CG8080	FBgn0033373	Amino Acid Metabolism	0.0568359	0.75428
colt	FBgn0019830	Fatty Acid Metabolism	-0.0544318	0.754698
CG6000	FBgn0039145	Oxidative Phosphorylation	-0.141645	0.759019
CG18815	FBgn0042138	Fatty Acid Metabolism	0.0656218	0.759019
CG14407	FBgn0030584	Fe-S Cluster Biosynthesis	0.132124	0.759959
CtsB1	FBgn0030521	Apoptosis	0.0507689	0.764705
HemK1	FBgn0031817	Translation	0.154921	0.76736
CG7488	FBgn0038106	Translation	0.0620255	0.767695
CG5504	FBgn0002174	Protein Stability & Degradation	-0.0694596	0.773049
Tim8	FBgn0027359	Import & Sorting	0.0340516	0.773049
mAcon1	FBgn0010100	Tricarboxylic Acid Cycle	0.0244871	0.773049
mRpS26	FBgn0036774	Translation	-0.0365546	0.775554
mRpL32	FBgn0039835	Translation	-0.039137	0.906949
Coprox	FBgn0021944	Heme Biosynthesis	-0.0722212	0.77977
CG14270	FBgn0029665	Import & Sorting	0.0434866	0.791806
Cyp12e1	FBgn0037817	Metabolism of Vitamins & Co-Factors	-0.0925608	0.79804
Mccc2	FBgn0042083	Amino Acid Metabolism	-0.0189644	0.801674
CG5676	FBgn0032200	Mitochondrial Dynamics	-0.0564013	0.805173
Pgam5	FBgn0023517	Mitophagy	-0.0413467	0.815067
CG10194	FBgn0032790	Metabolism of Lipids & Lipoproteins	0.0386535	0.823438
ND-ACP	FBgn0011361	Oxidative Phosphorylation	-0.142698	0.834157
RFeSP	FBgn0021906	Oxidative Phosphorylation	0.181807	0.834157
Cisd2	FBgn0062442	Oxidative Phosphorylation	0.0342736	0.834996
Mtch	FBgn0027786	Apoptosis	0.0219489	0.840849
mRpS22	FBgn0039555	Translation	0.0283501	0.847336
ATPsynG	FBgn0010612	Oxidative Phosphorylation	0.0317319	0.8485
mRpL42	FBgn0033480	Translation	0.0198857	0.8485
Aldh7A1	FBgn0036857	Pyruvate Metabolism	0.0393744	0.8485
CG4186	FBgn0040634	Import & Sorting	0.0232129	0.8485
ATPsynD	FBgn0016120	Oxidative Phosphorylation	-0.0422516	0.8485
CG9547	FBgn0031824	Fatty Acid Degradation & Beta-oxidation	-0.018364	0.852735
CG42376	FBgn0259722	Oxidative Phosphorylation	0.0209691	0.855287
CG5028	FBgn0039358	Tricarboxylic Acid Cycle	-0.0248353	0.868854
SLIRP1	FBgn0064117	Translation	-0.0163546	0.868854
Nmdmc	FBgn0010222	Folate & Pterin Metabolism	-0.0478599	0.87019
Surf1	FBgn0029117	Oxidative Phosphorylation	-0.0301721	0.872295
AsnRS-m	FBgn0034177	Translation	-0.013685	0.892325
CG5131	FBgn0032644	Protein Stability & Degradation	-0.0196331	0.906949
CG13551	FBgn0040660	Oxidative Phosphorylation	-0.0157081	0.906949
Coq7	FBgn0029502	Ubiquinone Biosynthesis	-0.0312067	0.906949
ATPsynCF6	FBgn0016119	Oxidative Phosphorylation	-0.0120529	0.910529
sesB	FBgn0003360	Mitochondrial Dynamics	0.00974943	0.910529
ATPsynB	FBgn0019644	Oxidative Phosphorylation	-0.0208267	0.911114
Pdhb	FBgn0039635	Pyruvate Metabolism	0.0529425	0.911114
CG8993	FBgn0035334	ROS Defense	0.0234295	0.916385
Tpi	FBgn0086355	Glycolysis	-0.0226205	0.916385
ATPsyndelta	FBgn0028342	Oxidative Phosphorylation	-0.0524591	0.916385
Idh3a	FBgn0027291	Tricarboxylic Acid Cycle	-0.010522	0.916385
Nc73EF	FBgn0010352	Tricarboxylic Acid Cycle	0.0243863	0.918826
Mpcp2	FBgn0026409	Mitochondrial Carrier	-0.011993	0.926338
CG8199	FBgn0037709	Amino Acid Metabolism	-0.00834745	0.933092
Prx3	FBgn0038519	ROS Defense	0.0138429	0.933092
CG10731	FBgn0034081	Oxidative Phosphorylation	-0.0170228	0.933092
NP15.6	FBgn0027785	Oxidative Phosphorylation	-0.0177783	0.933092
mRpL36	FBgn0042112	Translation	0.0247112	0.933092
Mulk	FBgn0260750	Fatty Acid Metabolism	-0.0127547	0.938519
CG6638	FBgn0035911	Amino Acid Metabolism	0.0134228	0.938519
mRpL51	FBgn0032053	Translation	0.0179516	0.938519
mRpL41	FBgn0034001	Translation	-0.0100168	0.940418
CG1628	FBgn0030218	Mitochondrial Carrier	0.0160089	0.940418
UQCR-C2	FBgn0250814	Oxidative Phosphorylation	-0.00673696	0.941421
Cyp1	FBgn0004432	Calcium Signaling & Transport	0.0153525	0.944789
Idh3b	FBgn0038922	Tricarboxylic Acid Cycle	0.0168109	0.946758
Pcd	FBgn0024841	Amino Acid Metabolism	-0.0150361	0.946758
mRpL49	FBgn0030433	Translation	0.0164627	0.946758
mRpS2	FBgn0031639	Translation	-0.0204639	0.946758
Egm	FBgn0086712	Oxidative Phosphorylation	-0.00961093	0.954287
CG17896	FBgn0023537	Amino Acid Metabolism	0.00491425	0.954287
CG3107	FBgn0033005	Protein Stability & Degradation	-0.00459699	0.954581
CG1532	FBgn0031143	Unknown	0.00654912	0.955523
MCU	FBgn0042185	Calcium Signaling & Transport	-0.00513864	0.962858
Cyt-c1	FBgn0035600	Oxidative Phosphorylation	-0.00452505	0.962858
Ccdc58	FBgn0036909	Translation	0.00359432	0.969714
mRpL35	FBgn0038923	Translation	0.00855704	0.969714
CG17691	FBgn0039993	Amino Acid Metabolism	-0.0163613	0.969714
CG13601	FBgn0039126	Metabolism of Lipids & Lipoproteins	0.0125734	0.973159
CG3566	FBgn0029854	Metabolism of Vitamins & Co-Factors	-0.00812964	0.981
arg	FBgn0023535	Nitrogen Metabolism	-0.00198713	0.987999
mRpS21	FBgn0044511	Translation	0.00473003	0.987999
VhaAC45	FBgn0262515	Oxidative Phosphorylation	-0.00433634	0.987999
Gabat	FBgn0036927	Amino Acid Metabolism	-0.00151186	0.989332
CG5903	FBgn0038400	Mitochondrial Dynamics	-0.00224061	0.99614
Dhod	FBgn0000447	Nucleotide Metabolism	0.000207118	0.998601
mldr	FBgn0029858	Translation	0.000157452	0.998601
CG11035	FBgn0037544	Protein Stability & Degradation	-0.000337998	0.998601
Tango11	FBgn0050404	Mitochondrial Dynamics	NA	NA
CG30108	FBgn0050108	Apoptosis	NA	NA
CG17896	FBgn0023537	Amino Acid Metabolism	NA	NA
CG7616	FBgn0036142	Unknown	NA	NA
GluRS-m	FBgn0036629	Translation	NA	NA
CG33178	FBgn0053178	ROS Defense	NA	NA
Cyt-c-d	FBgn0086907	Oxidative Phosphorylation	NA	NA
Pgk	FBgn0250906	Glycolysis	NA	NA
CysRS-m	FBgn0033900	Translation	NA	NA
CG33331	FBgn0067628	Import & Sorting	NA	NA
CG31915	FBgn0051915	Oxidative Phosphorylation	NA	NA
Sirt4	FBgn0029783	Mitochondrial Signaling	NA	NA
CLS	FBgn0039360	Cardiolipin Biosynthesis	NA	NA
CG31810	FBgn0051810	Unknown	NA	NA
CG11089	FBgn0039241	Nucleotide Metabolism	NA	NA
CG8026	FBgn0033391	Folate & Pterin Metabolism	NA	NA
CG31075	FBgn0051075	Fatty Acid Degradation & Beta-oxidation	NA	NA
mRRF2	FBgn0051159	Translation	NA	NA
CG4860	FBgn0037999	Fatty Acid Degradation & Beta-oxidation	NA	NA
mtTFB2	FBgn0037778	Replication & Transcription	NA	NA
fbp	FBgn0032820	Glycolysis	NA	NA
Pdss2	FBgn0037044	Ubiquinone Biosynthesis	NA	NA
CG11562	FBgn0031247	Oxidative Phosphorylation	NA	NA
Hsp60B	FBgn0011244	Protein Stability & Degradation	NA	NA
mtRNApol	FBgn0261938	Replication & Transcription	NA	NA
Gdap1	FBgn0035587	Mitochondrial Dynamics	NA	NA
mtTFB1	FBgn0261381	Replication & Transcription	NA	NA
CG7724	FBgn0036698	Metabolism of Lipids & Lipoproteins	NA	NA
CG14100	FBgn0036889	Translation	NA	NA
Shawn	FBgn0031039	Mitochondrial Carrier	NA	NA
Ucp4A	FBgn0030872	Mitochondrial Carrier	NA	NA
Mul1	FBgn0035483	Protein Stability & Degradation	NA	NA
CG5569	FBgn0034919	Oxidative Phosphorylation	NA	NA

## Sheet: Mouse heart proteomics
UNIPROT	ENSEMBL	SYMBOL	logFC	adj.P.Val
Q99LC3	ENSMUSG00000026260.12	Ndufa10	-0.489056	0.0476911
Q9R1B9	ENSMUSG00000031558.15	Slit2	-0.640018	0.0476911
Q91YT0	ENSMUSG00000037916.13	Ndufv1	-0.450023	0.0476911
Q91VD9	ENSMUSG00000025968.16	Ndufs1	-0.468548	0.0476911
P01837	NA	NA	0.606123	0.0476911
P03921	ENSMUSG00000064367.1	ND5	-0.505438	0.0476911
Q9CQZ5	ENSMUSG00000022450.5	Ndufa6	-0.525356	0.0476911
Q8K3J1	ENSMUSG00000059734.6	Ndufs8	-0.462388	0.0476911
Q9DC69	ENSMUSG00000000399.10	Ndufa9	-0.412333	0.0542098
Q91WD5	ENSMUSG00000013593.12	Ndufs2	-0.407109	0.0545236
Q9CPP6	ENSMUSG00000023089.12	Ndufa5	-0.38201	0.0545236
Q9DC70	ENSMUSG00000020153.14	Ndufs7	-0.453269	0.0545236
Q9CPU2	ENSMUSG00000002416.13	Ndufb2	-0.416932	0.0545236
Q9DCT2	ENSMUSG00000005510.9; ENSMUSG00000111727.1	Ndufs3	-0.361011	0.0558683
Q9CQ75	ENSMUSG00000014294.4	Ndufa2	-0.36015	0.0918943
O09111	ENSMUSG00000031059.9	Ndufb11	-0.363201	0.0919065
A2AQP0	ENSMUSG00000074652.3	Myh7b	-0.399895	0.0919065
Q9CQC7	ENSMUSG00000022820.3	Gm3244; Ndufb4; Gm3873	-0.328221	0.0977879
Q9D6J6	ENSMUSG00000024099.14	Ndufv2	-0.324704	0.0977879
Q9ERS2	ENSMUSG00000036199.9	Ndufa13	-0.406054	0.115771
P56384	ENSMUSG00000018770.9	Atp5g3	0.75658	0.115771
P56383	ENSMUSG00000062683.11	Atp5g2	0.75658	0.115771
Q9CR84	ENSMUSG00000006057.15	Atp5g1	0.75658	0.115771
Q9CQH3	ENSMUSG00000027673.12	Ndufb5	-0.371684	0.118104
Q62165	ENSMUSG00000039952.15	Dag1	0.323935	0.118104
J3QNM7	ENSMUSG00000096486.1	Gm5426	0.374087	0.118104
P62806	ENSMUSG00000096010.2; ENSMUSG00000091405.2; ENSMUSG00000060981.6; ENSMUSG00000069274.3; ENSMUSG00000061482.6; ENSMUSG00000067455.5; ENSMUSG00000064288.4; ENSMUSG00000060678.4; ENSMUSG00000069306.5; ENSMUSG00000069305.3; ENSMUSG00000069266.5; ENSMUSG00000060093.6; ENSMUSG00000060639.5	Hist4h4; Hist1h4a; Hist1h4k; Hist1h4c; Hist1h4i; Hist1h4n; Hist1h4h; Hist1h4f; Hist1h4j; Hist1h4b; Hist1h4m; Hist1h4d; Hist2h4; LOC100862646; LOC102641229	0.677482	0.118104
Q9CXZ1	NA	Ndufs4	-0.33208	0.118432
P03899	ENSMUSG00000064360.1	ND3	-0.543073	0.123986
Q3UIU2	ENSMUSG00000071014.10	Ndufb6	-0.385353	0.14125
Q8BK30	ENSMUSG00000024038.16	Ndufv3	-0.341316	0.14125
P52503	ENSMUSG00000021606.7	Ndufs6	-0.347275	0.153809
Q80ZS3	ENSMUSG00000037740.8	Mrps26	-0.416643	0.171756
Q9CR61	ENSMUSG00000033938.5	Ndufb7	-0.269163	0.17745
Q9CQZ6	ENSMUSG00000026032.8	Ndufb3	-0.288171	0.17745
Q9QY06	NA	Myo9b	-0.557898	0.188142
P99028	ENSMUSG00000063882.12	Uqcrh	0.330955	0.188142
Q9DCJ5	ENSMUSG00000026895.7	Ndufa8	-0.300161	0.188142
P84244	ENSMUSG00000016559.14; ENSMUSG00000060743.12	H3f3a; H3f3b	0.60505	0.188142
P68433	ENSMUSG00000099517.1; ENSMUSG00000101355.1; ENSMUSG00000101972.1; ENSMUSG00000069265.2	Hist1h3i; Hist1h3a; Hist1h3g; Hist1h3h	0.60505	0.188142
P02301	NA	H3f3c; Gm7426	0.60505	0.188142
P84228	ENSMUSG00000081058.5; ENSMUSG00000093769.4; ENSMUSG00000074403.2; ENSMUSG00000100210.1; ENSMUSG00000069273.2; ENSMUSG00000099583.1; ENSMUSG00000069310.3; ENSMUSG00000069267.2	Hist1h3d; Hist1h3f; Hist2h3c1; Hist2h3b; Hist2h3c2; Hist1h3c; Hist1h3e; Hist1h3b	0.60505	0.188142
Q9D855	NA	Uqcrb	0.270622	0.188142
Q7TMF3	ENSMUSG00000020022.16	Ndufa12	-0.30075	0.202768
Q9CQ91	ENSMUSG00000035674.13	Ndufa3	-0.313131	0.205871
P63158	ENSMUSG00000066551.12	Hmgb1; Gm21596; LOC100862258	0.360644	0.263588
Q8C9B9	ENSMUSG00000038914.15	Dido1	0.558753	0.293259
Q9R0B6	ENSMUSG00000026840.14	Lamc3	0.898689	0.293259
P97450	ENSMUSG00000022890.13	Atp5j	0.326698	0.293259
O88653	ENSMUSG00000091512.5	Lamtor3; Gm5900	-0.228083	0.321436
Q06185	ENSMUSG00000050856.16	Atp5k	0.260456	0.362715
P63248	ENSMUSG00000027499.12	Pkia	0.429587	0.37882
Q78J03	ENSMUSG00000023094.14	Msrb2	0.273504	0.37882
Q9Z1P6	ENSMUSG00000041881.12	Ndufa7	-0.277508	0.37882
Q64520	NA	Guk1	0.327257	0.380201
Q9CQ69	ENSMUSG00000044894.14	Uqcrq	0.242643	0.380201
Q9CZR8	ENSMUSG00000040521.11	Tsfm	0.221587	0.380201
Q78IK4	ENSMUSG00000025525.12	Apool	0.237639	0.393956
Q3UN90	ENSMUSG00000072640.11	1810012P15Rik; Lyrm9	0.236785	0.403843
Q01768	ENSMUSG00000020857.11	Nme2	-0.274209	0.403843
P00405	ENSMUSG00000064354.1	COX2	-0.24028	0.428958
Q9D8T7	ENSMUSG00000021040.15	Slirp	0.215648	0.434823
Q9DCX2	ENSMUSG00000034566.10	Atp5h	0.390604	0.447737
P46664	ENSMUSG00000015961.8	Adss	-0.360786	0.450404
P03911	ENSMUSG00000064363.1	ND4	-0.201234	0.467344
P03903	ENSMUSG00000065947.3	ND4L	-0.291975	0.467344
P84104	ENSMUSG00000071172.12	Srsf3	0.255364	0.467344
P56382	ENSMUSG00000016252.7	Atp5e	0.212035	0.511811
O88569	ENSMUSG00000004980.16	Hnrnpa2b1	0.215336	0.521424
Q00898	ENSMUSG00000072849.10	Serpina1e	-0.366517	0.52917
Q9D8C9	ENSMUSG00000068417.7	Pnp2	-0.326024	0.565447
Q9D6J5	ENSMUSG00000025204.10	Ndufb8	-0.260784	0.565447
Q99L13	ENSMUSG00000029776.11	Hibadh	0.200851	0.572906
Q8R0N6	ENSMUSG00000025911.14	Adhfe1	0.197096	0.583496
Q99NB1	ENSMUSG00000027452.11	Acss1	0.201868	0.583496
Q9Z2C5	ENSMUSG00000031337.16	Mtm1	0.248306	0.583496
P13542	ENSMUSG00000055775.16	Myh8	-0.260348	0.602331
P29387	ENSMUSG00000027669.14	Gnb4	0.205832	0.603036
P07759	NA	Serpina3k	-0.218211	0.603036
V9GX38	ENSMUSG00000099115.1	LOC625454	0.29288	0.623956
P12787	ENSMUSG00000000088.7	Cox5a	0.185495	0.627147
Q02257	ENSMUSG00000001552.14	Jup	0.212305	0.627147
P15532	ENSMUSG00000037601.11	Nme1	-0.254488	0.628304
Q9D0J8	ENSMUSG00000030122.12	Ptms	0.225573	0.631132
Q61646	ENSMUSG00000031722.10	Hp	-0.425832	0.631132
Q9CPQ8	ENSMUSG00000038717.8	Atp5l	0.217168	0.631132
E9Q9F7	ENSMUSG00000064280.13	Ccdc146	-0.304179	0.640858
Q59J78	ENSMUSG00000068184.6	Ndufaf2	-0.209335	0.655529
Q9CQ54	ENSMUSG00000030647.8	Ndufc2; LOC102641347	-0.186755	0.655529
P56959	ENSMUSG00000030795.18	Fus	0.190804	0.655529
O55013	ENSMUSG00000028847.8	Trappc3	-0.241193	0.655529
P51855	ENSMUSG00000027610.17	Gss	-0.182747	0.655529
Q9D3D9	ENSMUSG00000003072.15	Atp5d	0.204112	0.655529
Q3V460	ENSMUSG00000074754.4	Gm561; Smim26	0.278422	0.655529
Q9CQ65	ENSMUSG00000062937.7	Mtap	-0.178678	0.658387
Q8BH95	ENSMUSG00000025465.13	Echs1	0.176159	0.658387
Q9EST5	ENSMUSG00000028333.10	Anp32b	0.169813	0.672185
Q9WV02	ENSMUSG00000031134.16	Rbmx	0.283549	0.672185
A0A2I3BRL8	NA	NA	0.283549	0.672185
Q91VM5	ENSMUSG00000037070.9	Rbmxl1	0.283549	0.672185
P70696	ENSMUSG00000050799.3	Hist1h2ba	0.279231	0.685567
Q6P069	ENSMUSG00000003161.15	Sri	-0.198902	0.685567
Q8R0F8	ENSMUSG00000045316.4	Fahd1	0.202226	0.685567
O35943	ENSMUSG00000059363.10	Fxn	0.165743	0.686357
Q6ZWN5	ENSMUSG00000006333.14	Rps9	0.511751	0.693111
P07309	ENSMUSG00000061808.3	Ttr	0.301862	0.701773
Q64727	ENSMUSG00000021823.9	Vcl	0.167329	0.702448
G3X8U3	ENSMUSG00000021550.5	2210016F16Rik	-0.156065	0.714523
P01872	NA	Ighm	0.269105	0.717561
Q91VT4	ENSMUSG00000031641.14	Cbr4	0.161477	0.722381
Q8BG05	ENSMUSG00000059005.13	Hnrnpa3	0.160884	0.722381
Q8R146	ENSMUSG00000032590.14	Apeh	-0.290787	0.722381
Q9DCW4	ENSMUSG00000004610.4	Etfb	0.20666	0.722381
Q9WV35	ENSMUSG00000040694.3	Apobec2	-0.159324	0.722381
Q91V64	ENSMUSG00000024601.8	Isoc1	0.195735	0.722381
Q9CY58	ENSMUSG00000036371.6	Serbp1	0.18708	0.722381
P56135	ENSMUSG00000038690.15	Atp5j2	0.223948	0.722381
Q8VCT4	ENSMUSG00000056973.6	Ces1d	0.354474	0.722381
P08228	ENSMUSG00000022982.9	Sod1	0.1932	0.722381
P27661	ENSMUSG00000049932.3	H2afx	0.245704	0.722381
Q64522	ENSMUSG00000063689.4	Hist2h2ab	0.245704	0.722381
Q9QZ49	NA	Ubxn8	-0.21913	0.73123
Q8C6I2	ENSMUSG00000024668.7	Sdhaf2	-0.178718	0.740666
P15116	ENSMUSG00000024304.14	Cdh2	0.226131	0.740666
Q9CR68	ENSMUSG00000038462.3	Uqcrfs1	0.156226	0.752498
Q9CRB9	ENSMUSG00000053768.13	Chchd3	0.225068	0.766692
P63030	ENSMUSG00000023861.17	Mpc1	-0.251008	0.766692
P61255	ENSMUSG00000060938.14	Rpl26; Gm15772	0.188809	0.766692
Q7TT37	ENSMUSG00000028431.11	Ikbkap	0.212278	0.766692
Q3UPL0	ENSMUSG00000035325.16	Sec31a	-0.197953	0.766692
Q9DCV4	ENSMUSG00000028229.11	Fam82b; Rmdn1	0.15558	0.766692
Q99KQ4	ENSMUSG00000020572.8	Nampt	0.166218	0.766692
Q9JK53	ENSMUSG00000041577.5	Prelp	-0.246491	0.775407
Q6P1B1	NA	Xpnpep1	-0.199604	0.778578
P47753	NA	Capza1	-0.177517	0.783807
P23492	NA	Pnp	-0.273623	0.783807
Q61425	ENSMUSG00000027984.8	Hadh	0.196467	0.783807
P62858	ENSMUSG00000067288.12	Rps28	-0.194719	0.783807
P20801	ENSMUSG00000017300.9	Tnnc2	0.156284	0.784671
Q61247	ENSMUSG00000038224.12	Serpinf2	-0.220429	0.784671
Q0II04	ENSMUSG00000053702.16	Nebl	0.144979	0.795765
P17095	ENSMUSG00000046711.15; ENSMUSG00000078249.5	Hmga1; Hmga1-rs1; Hmga1b	0.218461	0.797865
Q03734	ENSMUSG00000079012.11	Serpina3m	-0.17939	0.797865
Q61595	NA	Ktn1	-0.154742	0.797865
Q3UHZ5	ENSMUSG00000029683.7	Lmod2	-0.205904	0.797865
P58321	ENSMUSG00000035337.3	Uchl4	-0.155627	0.797865
Q9CR98	ENSMUSG00000057497.8	Fam136a	0.257527	0.797865
Q8R4N0	ENSMUSG00000025545.9	Clybl	0.139015	0.797865
Q9Z2W0	ENSMUSG00000026209.15	Dnpep	-0.152365	0.797865
Q8CIG8	NA	Prmt5	-0.160746	0.797865
Q9D0E1	ENSMUSG00000059208.14	Hnrnpm	0.160965	0.797865
Q8R086	ENSMUSG00000049858.8	Suox	0.154814	0.797865
O35381	ENSMUSG00000032249.14	Anp32a	0.134911	0.797865
P03930	ENSMUSG00000064356.3	ATP8	0.158006	0.797865
O70433	ENSMUSG00000008136.14	Fhl2	0.205984	0.797865
P28654	ENSMUSG00000019929.16	Dcn	0.171487	0.797865
P68033	ENSMUSG00000068614.7	Actc1	-0.129082	0.797865
Q9WUR9	ENSMUSG00000028527.18	Ak4	0.210534	0.797865
P05977	ENSMUSG00000061816.15	Myl1	-0.358583	0.797865
E9Q557	ENSMUSG00000054889.9	Dsp	0.736161	0.797865
P62737	ENSMUSG00000035783.8	Acta2	-0.128638	0.797865
P17426	ENSMUSG00000060279.14	Ap2a1	-0.167054	0.797865
Q9CZB0	ENSMUSG00000058076.12	Sdhc	0.234298	0.797865
F6TQW2	NA	NA	0.527019	0.797865
P63268	ENSMUSG00000059430.14	Actg2	-0.12807	0.797865
Q9DA03	ENSMUSG00000020268.13	Lyrm7	0.192631	0.797865
P03888	ENSMUSG00000064341.1	ND1	-0.197422	0.797865
P23242	ENSMUSG00000050953.10	Gja1	0.342153	0.797865
Q9DBL1	ENSMUSG00000030861.15	Acadsb	0.133058	0.797865
Q9CWJ9	ENSMUSG00000026192.13	Atic	-0.134842	0.797865
Q64010	ENSMUSG00000017776.15	Crk	-0.158024	0.797865
P50171	ENSMUSG00000073422.10	H2-Ke6	0.129456	0.797865
P56376	ENSMUSG00000008822.15	Acyp1	-0.165568	0.797865
P43274	ENSMUSG00000051627.2	Hist1h1e	0.244701	0.797865
Q6PAM0	ENSMUSG00000038205.12	Prkab2	-0.209475	0.797865
Q9JJU8	ENSMUSG00000031246.14	Sh3bgrl	0.15224	0.797865
P62192	ENSMUSG00000021178.8	Psmc1	-0.136165	0.797865
Q9D172	ENSMUSG00000053329.7	D10Jhu81e; LOC100046684; LOC102641949	0.129109	0.797865
P01864	NA	Ighg2a	0.467693	0.797865
Q99LY9	ENSMUSG00000028648.13	Ndufs5; BC002163; LOC100504968; LOC102641315	-0.170796	0.797865
Q8CHT0	ENSMUSG00000028737.15	Aldh4a1	0.150058	0.797865
P47963	ENSMUSG00000000740.12	Rpl13	0.162766	0.797865
Q61166	ENSMUSG00000027479.14	Mapre1	-0.189335	0.797865
Q60590	ENSMUSG00000039196.2	Orm1	-0.257033	0.797865
Q8CGC7	ENSMUSG00000026615.14	Eprs	-0.135532	0.797865
Q9WVQ5	ENSMUSG00000010911.12	Apip	0.150173	0.797865
Q9CQQ7	ENSMUSG00000000563.17	Atp5f1	0.173566	0.797865
Q91YY4	NA	Atpaf2	0.130729	0.797865
Q02248	ENSMUSG00000006932.17	Ctnnb1	0.210724	0.797865
Q8BZF8	ENSMUSG00000041731.13	Pgm5	-0.168947	0.797865
P62334	ENSMUSG00000021832.7	Psmc6	-0.163098	0.797865
Q9JLZ3	NA	Auh	0.156162	0.797865
Q64152	ENSMUSG00000021660.14	Btf3	0.138948	0.797865
Q3UZA1	ENSMUSG00000040723.14	Rcsd1	0.421637	0.797865
O54984	ENSMUSG00000052456.9	Asna1	-0.137813	0.797865
P35276	ENSMUSG00000019066.13	Rab3d	-0.134649	0.797865
P63011	ENSMUSG00000031840.12; ENSMUSG00000111277.1	Rab3a	-0.134649	0.797865
P56392	ENSMUSG00000074218.3	Cox7a1	-0.132854	0.797865
Q62446	ENSMUSG00000020949.8	Fkbp3	0.147799	0.797865
Q9JIF9	ENSMUSG00000024471.12	Myot	-0.398487	0.797865
O08756	NA	Hsd17b10	0.142205	0.797865
P63101	ENSMUSG00000022285.16	Ywhaz	-0.147321	0.797865
Q9CR41	ENSMUSG00000027245.11	2310003F16Rik; Hypk	-0.133697	0.797865
Q9Z2I8	ENSMUSG00000061838.7	Suclg2	0.148199	0.797865
Q8VCG1	ENSMUSG00000027203.15	Dut	0.143984	0.797865
P62830	ENSMUSG00000071415.6	Rpl23; LOC100044627; LOC100862455	0.130233	0.797865
Q8BU85	NA	Msrb3	0.122858	0.797865
P97807	ENSMUSG00000026526.14	Fh1	0.131472	0.797865
Q9DCT8	ENSMUSG00000006356.10	Crip2	0.244743	0.797865
Q63836	NA	Selenbp2	0.160749	0.797865
Q9JI91	ENSMUSG00000052374.14	Actn2	-0.161517	0.797865
O70325	ENSMUSG00000075706.10	Gpx4	0.123834	0.797865
P62259	ENSMUSG00000020849.13	Ywhae	-0.132355	0.797865
P17563	ENSMUSG00000068874.13	Selenbp1	0.160382	0.797865
A2A935	ENSMUSG00000039410.16	Prdm16	-0.132372	0.797865
P68134	ENSMUSG00000031972.5	Acta1	-0.64839	0.797865
Q02566	ENSMUSG00000040752.15	Myh6	-0.152652	0.797865
Q64525	ENSMUSG00000105827.1	Hist2h2bb	0.16068	0.797865
P10854	ENSMUSG00000096807.1	Hist1h2bm	0.16068	0.797865
Q8CGP2	ENSMUSG00000069308.7	Hist1h2bp	0.16068	0.797865
P10853	ENSMUSG00000069268.4; ENSMUSG00000094338.1; ENSMUSG00000095217.1; ENSMUSG00000069307.5; ENSMUSG00000069303.5; ENSMUSG00000069300.3	Hist1h2br; Hist1h2bl; Hist1h2bf; Hist1h2bq; Hist1h2bn; Hist1h2bj	0.16068	0.797865
Q6ZWY9	ENSMUSG00000058385.7; ENSMUSG00000047246.6; ENSMUSG00000018102.4	Hist1h2be; Hist1h2bc; Hist1h2bg	0.16068	0.797865
Q8CGP1	ENSMUSG00000062727.4	Hist1h2bk	0.16068	0.797865
Q64478	ENSMUSG00000064168.4	Hist1h2bh	0.16068	0.797865
Q64475	ENSMUSG00000075031.3	Hist1h2bb	0.16068	0.797865
P45952	ENSMUSG00000062908.12	Acadm	0.146089	0.797865
Q9JLI0	ENSMUSG00000021211.3	Akr1c12	0.145376	0.797865
G3X9Y6	ENSMUSG00000071551.12	Akr1c19	0.145376	0.797865
Q8VC28	ENSMUSG00000021213.11	Akr1c13	0.145376	0.797865
P63254	ENSMUSG00000006360.11	Crip1	0.165845	0.797865
P01867	NA	Ighg2b	0.155056	0.797865
O35658	NA	C1qbp	0.127185	0.797865
A8DUK4	ENSMUSG00000073940.3; ENSMUSG00000052305.6	Beta-s; Hbb-bs; Hbb-bt; Hbb-b1	-0.263754	0.797865
P50543	ENSMUSG00000027907.4	S100a11	-0.242165	0.797865
P26350	ENSMUSG00000026238.14	Ptma	0.121286	0.797865
Q9QYR7	ENSMUSG00000021228.14	Acot3	0.153799	0.797865
Q6Q2Z6	ENSMUSG00000042540.12	Acot5	0.153799	0.797865
Q8BGH2	ENSMUSG00000022437.6	Samm50	0.179807	0.797865
P28666	ENSMUSG00000030131.8	Mug2	-0.153332	0.797865
Q3U1J4	ENSMUSG00000024740.9	Ddb1	-0.202979	0.797865
Q64433	ENSMUSG00000073676.4	Hspe1	0.231839	0.797865
Q8VDJ3	ENSMUSG00000034088.15	Hdlbp	0.125746	0.797865
P0DP26	ENSMUSG00000001175.13; ENSMUSG00000036438.12; ENSMUSG00000019370.10	Calm3; Calm1; Calm2	0.118346	0.797865
Q9JHI5	ENSMUSG00000027332.11	Ivd	0.135628	0.797865
P11531	ENSMUSG00000045103.17	Dmd	0.158856	0.797865
Q8BK64	ENSMUSG00000021037.6	Ahsa1	-0.220177	0.800428
Q9R062	ENSMUSG00000019528.18	Gyg	-0.140305	0.800692
Q5SRX1	ENSMUSG00000000538.18	Tom1l2	0.162978	0.801897
P17427	ENSMUSG00000002957.11	Ap2a2	-0.121108	0.80355
Q9DB15	ENSMUSG00000039640.7	Mrpl12	0.143311	0.80355
Q9DB20	ENSMUSG00000022956.10	Atp5o; LOC100047429; LOC102641678	0.163803	0.803909
P00848	ENSMUSG00000064357.1	ATP6	0.211301	0.803909
Q99KE1	ENSMUSG00000024556.3	Me2	0.147076	0.803909
P53395	ENSMUSG00000000340.10	Dbt	0.139183	0.803909
Q9D1H6	ENSMUSG00000028261.13	Ndufaf4	0.17983	0.803909
P13020	ENSMUSG00000026879.14	Gsn	-0.116654	0.803909
P80313	ENSMUSG00000030007.8	Cct7	-0.235499	0.803909
P09055	ENSMUSG00000025809.15	Itgb1	0.149573	0.803909
Q80XN0	ENSMUSG00000046598.14	Bdh1	-0.415027	0.803909
P05202	ENSMUSG00000031672.8	Got2	0.160763	0.803909
Q9WTI7	ENSMUSG00000017774.19	Myo1c	-0.184555	0.803909
Q62148	ENSMUSG00000013584.5	Aldh1a2	0.174952	0.803909
Q9JK48	ENSMUSG00000037062.13	Sh3glb1	-0.201861	0.803909
P43277	ENSMUSG00000052565.6	Hist1h1d	0.55239	0.803909
Q61249	ENSMUSG00000031221.7	Igbp1	0.255484	0.803909
Q07133	NA	Hist1h1t	0.606667	0.803909
P15864	ENSMUSG00000036181.2	Hist1h1c	0.606667	0.803909
P47934	ENSMUSG00000026853.15	Crat	0.133515	0.803909
Q8K4G5	NA	Ablim1	0.109709	0.803909
Q9WTR5	ENSMUSG00000031841.19	Cdh13	0.142475	0.803909
P60867	ENSMUSG00000028234.6	Rps20	-0.316034	0.803909
P47738	ENSMUSG00000029455.14	Aldh2	0.13217	0.803909
Q8BW75	ENSMUSG00000040147.14	Maob	0.2616	0.803909
P62880	ENSMUSG00000029713.15	Gnb2	0.122269	0.803909
O88990	ENSMUSG00000006457.3	Actn3	-0.169473	0.803909
P28665	ENSMUSG00000059908.9	Mug1	-0.146362	0.803909
Q8BHD7	ENSMUSG00000028382.15	Ptbp3; Rod1	0.156258	0.803909
P17225	NA	Ptbp1	0.156258	0.803909
Q3THW5	ENSMUSG00000041126.16	H2afv	0.141373	0.803909
P0C0S6	ENSMUSG00000037894.13	H2afz	0.141373	0.803909
O08664	ENSMUSG00000030814.17	Bcl7c	0.212825	0.803909
P09671	ENSMUSG00000006818.4	Sod2	0.133275	0.803909
Q9WVL0	ENSMUSG00000021033.10	Gstz1	0.119214	0.803909
P01942	NA	Hba-a1; Hba-a2	-0.195806	0.803909
P31786	ENSMUSG00000026385.16	Dbi	0.162143	0.803909
Q64669	ENSMUSG00000003849.8	Nqo1	-0.193467	0.803909
O09161	ENSMUSG00000027861.13	Casq2	-0.116481	0.803909
Q9QXC1	ENSMUSG00000022871.12	Fetub	-0.153634	0.803909
O70305	NA	Atxn2	0.107889	0.803909
Q922B1	ENSMUSG00000036278.6	Macrod1	0.147861	0.803909
P68254	ENSMUSG00000076432.12	Ywhaq; LOC102634437; Gm11226; Ywhaq-ps3; Cdk5rap2	-0.121808	0.803909
O88587	ENSMUSG00000000326.12; ENSMUSG00000098892.8	Comt	-0.18025	0.803909
Q9D6Y9	ENSMUSG00000022707.16	Gbe1	-0.208481	0.803909
P00184	ENSMUSG00000032315.6	Cyp1a1; Cyp1a2	0.164588	0.803909
O88746	ENSMUSG00000042870.15	Tom1	0.162704	0.803909
P48774	ENSMUSG00000004032.10	Gstm5	-0.111876	0.803909
Q62417	NA	Sorbs1	0.113357	0.803909
Q5EBG6	ENSMUSG00000036854.14	Hspb6	-0.201076	0.803909
Q60994	ENSMUSG00000022878.5	Adipoq	0.151904	0.803909
Q61207	ENSMUSG00000004207.14	Psap	0.125133	0.803909
P07901	ENSMUSG00000021270.13	Hsp90aa1	-0.153159	0.803909
Q61390	ENSMUSG00000020698.11	Cct6b	0.128122	0.803909
P48771	ENSMUSG00000032330.7	Cox7a2	-0.129072	0.803909
Q6PB66	ENSMUSG00000024120.12	Lrpprc	0.11136	0.803909
Q9Z204	ENSMUSG00000060373.14	Hnrnpc	0.109088	0.803909
P49817	ENSMUSG00000007655.16	Cav1	0.133549	0.803909
Q7TNS2	ENSMUSG00000050608.11	Minos1	0.232576	0.803909
P70168	ENSMUSG00000001440.5	Kpnb1	-0.138839	0.803909
Q8BWN8	ENSMUSG00000052392.4	Acot4	0.117765	0.803909
Q32Q92	ENSMUSG00000043487.3	Acot6	0.117765	0.803909
P15327	ENSMUSG00000038871.5	Bpgm	-0.160608	0.803909
Q7TNL9	ENSMUSG00000049422.7	Chchd10	-0.137571	0.803909
P62077	ENSMUSG00000039016.5	Timm8b	0.165279	0.803909
P26231	ENSMUSG00000037815.6	Ctnna1	0.131413	0.803909
P61971	ENSMUSG00000071497.3; ENSMUSG00000008450.8	Nutf2; Gm10349; Nutf2-ps2	-0.1193	0.803909
P56379	ENSMUSG00000021290.5	2010107E04Rik	0.138169	0.803909
Q8R050	ENSMUSG00000062203.14	Gspt1	-0.107619	0.803909
Q149F3	ENSMUSG00000071723.7	Gspt2	-0.107619	0.803909
P68181	ENSMUSG00000005034.15	Prkacb	-0.125281	0.803909
Q80X76	ENSMUSG00000066363.12	Serpina3f	-0.138738	0.803909
P29621	ENSMUSG00000066361.3	Serpina3c	-0.138738	0.803909
Q5I2A0	NA	Serpina3g	-0.138738	0.803909
Q99PT1	ENSMUSG00000025132.13	Arhgdia	-0.132513	0.803909
G5E8J6	ENSMUSG00000038239.11	Hrc	0.14873	0.803909
B1AR69	ENSMUSG00000060180.12	Myh13	-0.152826	0.803909
P51885	ENSMUSG00000036446.5	Lum	0.144484	0.803909
Q99020	ENSMUSG00000020358.17	Hnrnpab	0.127493	0.803909
Q921W0	ENSMUSG00000000743.9	Chmp1a	0.147892	0.803909
P07758	ENSMUSG00000066366.14	Serpina1a; Serpina1d	-0.111272	0.803909
P05132	ENSMUSG00000005469.10	Prkaca	-0.119224	0.803909
Q9CQJ8	ENSMUSG00000022354.3	Ndufb9	-0.108823	0.803909
Q9D868	ENSMUSG00000060288.13	Ppih; Gm11585	0.155304	0.803909
P30412	ENSMUSG00000024538.7	Ppic	0.155304	0.803909
Q9JI95	NA	Hspe1-rs1	0.190007	0.803909
Q00896	NA	Serpina1c	-0.108737	0.803909
Q9Z1D1	ENSMUSG00000070319.6	Eif3g	0.110671	0.803909
Q91XD2	ENSMUSG00000024395.7	Lims2	0.157217	0.803909
O70456	ENSMUSG00000047281.3	Sfn	-0.141518	0.803909
P61979	ENSMUSG00000021546.17	Hnrnpk	0.0942065	0.803909
P21614	ENSMUSG00000035540.12	Gc	0.119568	0.803909
Q60854	ENSMUSG00000060147.15	Serpinb6a	-0.100269	0.803909
Q9CZY3	ENSMUSG00000078923.10	Ube2v1	-0.121339	0.803909
Q9D2M8	ENSMUSG00000022674.14	Ube2v2	-0.121339	0.803909
Q99JY0	ENSMUSG00000059447.13	Hadhb	0.114775	0.803909
A3KG59	ENSMUSG00000054659.13	Pm20d2	0.109545	0.803909
P04117	ENSMUSG00000062515.3	Fabp4	-0.167306	0.803909
Q920Q6	ENSMUSG00000069769.13	Msi2	0.125541	0.803909
Q9CPR4	NA	Rpl17	-0.149408	0.803909
Q8CGP0	NA	Hist3h2bb-ps	0.127369	0.803909
Q64524	ENSMUSG00000068854.7	Hist2h2be	0.127369	0.803909
Q9D2U9	ENSMUSG00000056895.4	Hist3h2ba	0.127369	0.803909
Q01279	ENSMUSG00000020122.16	Egfr	-0.104769	0.803909
Q9CQD1	ENSMUSG00000017831.7	Rab5a	-0.101537	0.803909
P35278	ENSMUSG00000019173.11	Rab5c	-0.101537	0.803909
P61021	ENSMUSG00000000711.2	Rab5b	-0.101537	0.803909
A0A571BF58	NA	NA	0.12458	0.803909
Q91ZJ5	ENSMUSG00000001891.16	Ugp2	-0.238114	0.803909
Q06138	ENSMUSG00000036707.16	Cab39	-0.105917	0.803909
P06801	ENSMUSG00000032418.15	Me1	-0.112075	0.803909
Q9CY64	ENSMUSG00000001999.15	Blvra	-0.0972343	0.803909
Q6GSS7	ENSMUSG00000063954.7; ENSMUSG00000064220.6	Hist2h2aa2; Hist2h2aa1	0.194056	0.803909
Q64523	ENSMUSG00000068855.3	Hist2h2ac	0.194056	0.803909
Q8CGP5	ENSMUSG00000061991.2	Hist1h2af	0.194056	0.803909
C0HKE1	ENSMUSG00000069272.5; ENSMUSG00000071478.5; ENSMUSG00000069270.5; ENSMUSG00000071516.2; ENSMUSG00000069309.2; ENSMUSG00000094248.1; ENSMUSG00000094777.2; ENSMUSG00000061615.2; ENSMUSG00000069301.5	Hist1h2ae; Hist1h2ao; Hist1h2ab; Hist1h2ai; Hist1h2ac; Hist1h2ad; Hist1h2an; Hist1h2aa; Hist1h2ag; Hist1h2ap	0.194056	0.803909
Q8CGP4	ENSMUSG00000060081.1	Hist1h2aa	0.194056	0.803909
Q8CGP7	ENSMUSG00000063021.3	Hist1h2ak	0.194056	0.803909
Q8CGP6	ENSMUSG00000069302.5	Hist1h2ah	0.194056	0.803909
Q8BFU2	ENSMUSG00000078851.4	Hist3h2a	0.194056	0.803909
Q8R1M2	ENSMUSG00000060032.6	H2afj	0.194056	0.803909
Q9EQH3	ENSMUSG00000031696.9	Vps35	-0.119299	0.803909
O09174	ENSMUSG00000022244.6	Amacr	-0.101626	0.803909
P48678	ENSMUSG00000028063.15	Lmna	0.129109	0.803909
P28352	ENSMUSG00000035960.13	Apex1	-0.12817	0.803909
Q8VCR7	NA	Abhd14b	-0.126431	0.803909
Q1XH17	ENSMUSG00000042828.12	Trim72	-0.173119	0.803909
P03953	ENSMUSG00000061780.6	Cfd	-0.101491	0.803909
O88346	ENSMUSG00000064179.13	Tnnt1	0.131673	0.803909
P18572	ENSMUSG00000023175.15	Bsg	0.117104	0.803909
P62264	ENSMUSG00000024608.10	Rps14	0.127949	0.803909
Q8BZA9	ENSMUSG00000038028.9	9630033F20Rik; Tigar	-0.174904	0.803909
P46471	NA	Psmc2	-0.103346	0.803909
O55023	NA	Impa1	-0.562	0.803909
Q8R3Q6	ENSMUSG00000075229.10	Ccdc58	0.132242	0.803909
Q65CL1	ENSMUSG00000060843.11	Ctnna3	0.23033	0.803909
P08226	ENSMUSG00000002985.16	Apoe	-0.0999857	0.803909
Q99L27	ENSMUSG00000002326.5	Gmpr2	0.113844	0.803909
P99024	ENSMUSG00000001525.10	Tubb5	-0.11627	0.803909
P54071	ENSMUSG00000030541.16	Idh2	0.0952717	0.803909
Q07417	ENSMUSG00000029545.13	Acads	0.12147	0.803909
P51637	ENSMUSG00000062694.7	Cav3	0.237882	0.803909
O88492	ENSMUSG00000002831.13	Plin4	0.161492	0.803909
P62855	ENSMUSG00000025362.6	Rps26; Rps26-ps1	-0.127694	0.803909
P00158	ENSMUSG00000064370.1	CYTB	0.194848	0.803909
O88685	ENSMUSG00000002102.15	Psmc3	-0.129866	0.803909
Q9CR21	ENSMUSG00000030869.11	Ndufab1	-0.108433	0.803909
P82348	ENSMUSG00000035296.13	Sgcg	0.133751	0.803909
Q6GQT9	ENSMUSG00000030835.6	Nomo1	-0.127495	0.803909
P34928	ENSMUSG00000040564.14	Apoc1	0.113621	0.803909
Q78IK2	ENSMUSG00000071528.3	Usmg5; LOC100504912; LOC102642507	0.143488	0.803909
P61202	ENSMUSG00000027206.13	Cops2	0.131193	0.803909
Q3UBX0	ENSMUSG00000034659.14	Tmem109	0.135941	0.803909
Q61147	ENSMUSG00000003617.16	Cp	-0.109159	0.803909
Q91WC3	ENSMUSG00000020333.17	Acsl6	0.114904	0.803909
Q91VR2	ENSMUSG00000025781.14	Atp5c1	0.0965165	0.803909
Q8CBY0	ENSMUSG00000029536.8	Gatc	-0.164215	0.803909
A0A0N4SVU1	ENSMUSG00000108022.1	NA	-0.14275	0.803909
Q9D020	ENSMUSG00000029780.14	Nt5c3	-0.09495	0.803909
P21981	ENSMUSG00000037820.15	Tgm2	-0.185	0.803909
Q9D8Y1	ENSMUSG00000030615.12	Tmem126a	-0.148204	0.803909
Q80UJ1	ENSMUSG00000037451.7	Slc22a20	-0.132321	0.803909
P70414	NA	Slc8a1	-0.102734	0.803909
P24472	ENSMUSG00000032348.6	Gsta4	-0.0893966	0.803909
O88487	ENSMUSG00000027012.15	Dync1i2	0.165995	0.803909
Q99LC5	ENSMUSG00000032314.14	Etfa	0.129566	0.803909
Q6A065	ENSMUSG00000057335.11	Cep170	-0.122203	0.803909
Q9WTP6	ENSMUSG00000028792.14	Ak2	0.11144	0.803909
Q11136	ENSMUSG00000063931.14	Pepd	0.113602	0.803909
O08804	ENSMUSG00000042842.10	Serpinb6b	-0.198918	0.803909
W4VSP4	ENSMUSG00000052180.14	Serpinb6c	-0.198918	0.803909
Q9DCL9	ENSMUSG00000029247.17	Paics	0.106004	0.803909
Q6A039	NA	Tbc1d12	0.103724	0.803909
P28798	NA	Grn	0.0992827	0.803909
Q91V16	ENSMUSG00000040370.13	Lyrm5; Etfrf1	-0.101129	0.803909
Q8VD04	ENSMUSG00000031153.16	Gripap1	0.14441	0.803909
Q8VBV7	ENSMUSG00000034432.11	Cops8	-0.0938113	0.803909
O55126	NA	Gbas; Nipsnap2	0.119629	0.803909
Q9D0F9	ENSMUSG00000025791.18	Pgm2	-0.0987691	0.803909
Q9CZW2	ENSMUSG00000031756.5	Cenpn	-0.254677	0.803909
Q9WTQ5	ENSMUSG00000038587.9	Akap12	-0.10049	0.803909
P61027	ENSMUSG00000020671.9	Rab10	0.133439	0.804221
Q8BG95	ENSMUSG00000073557.11	Ppp1r12b	0.0952409	0.804221
Q61171	ENSMUSG00000005161.15	Prdx2	-0.106331	0.804221
Q9D8E6	ENSMUSG00000032399.8	Rpl4	0.113514	0.804221
P00342	ENSMUSG00000030851.14	Ldhc	-0.0931862	0.804221
Q99LF4	ENSMUSG00000001783.3	D10Wsu52e; Rtcb	0.104269	0.804221
Q9QUR6	ENSMUSG00000019849.11	Prep	-0.109801	0.804221
P11499	ENSMUSG00000023944.14	Hsp90ab1	-0.120049	0.804221
O08749	ENSMUSG00000020664.10	Dld	0.121998	0.804224
P10518	ENSMUSG00000028393.10	Alad	0.0987161	0.804835
B1AXP6	ENSMUSG00000078713.8	Tomm5	0.127843	0.804835
Q9CZN7	ENSMUSG00000025403.5	Shmt2	-0.0978651	0.804835
P70372	ENSMUSG00000040028.10	Elavl1	-0.10454	0.804835
Q9CQ62	ENSMUSG00000028223.8	Decr1	0.106945	0.804835
P13707	ENSMUSG00000023019.12	Gpd1	-0.107296	0.804835
Q8R4S0	ENSMUSG00000040653.6	Ppp1r14c	0.11347	0.804835
Q9WVA2	ENSMUSG00000048007.4	Timm8a1	0.146891	0.807765
O08600	ENSMUSG00000015337.5	Endog	-0.115685	0.81074
Q05920	NA	Pcx	0.0907584	0.81074
Q91Z83	ENSMUSG00000053093.15	Myh7	-0.868959	0.81074
P31324	ENSMUSG00000002997.15	Prkar2b	-0.0992901	0.81074
P12367	NA	Prkar2a	-0.0992901	0.81074
Q91V12	ENSMUSG00000028937.14	Acot7	-0.102081	0.81074
Q61792	ENSMUSG00000038366.15	Lasp1	0.0882374	0.81074
P63260	ENSMUSG00000062825.15	Actg1	-0.123553	0.81074
P16045	ENSMUSG00000068220.5	Lgals1	-0.143316	0.81074
Q6W8Q3	ENSMUSG00000038370.6	Pcp4l1	0.114136	0.81074
P70670	ENSMUSG00000061315.14	Naca	0.117603	0.81074
P68373	ENSMUSG00000043091.8	Tuba1c	-0.101995	0.81074
P68369	ENSMUSG00000072235.5	Tuba1a	-0.101995	0.81074
Q6PIE5	ENSMUSG00000007097.14	Atp1a2	0.149485	0.81074
Q6ZQ38	ENSMUSG00000020114.12	Cand1	-0.093585	0.81074
Q8VCM7	ENSMUSG00000033860.13	Fgg	-0.156967	0.81074
Q8K2Q2	ENSMUSG00000025069.14	Gsto2	-0.124042	0.81074
P09405	ENSMUSG00000026234.12	Ncl	0.131611	0.81074
Q9CZ13	ENSMUSG00000025651.14; ENSMUSG00000107235.3	Uqcrc1	0.101717	0.81074
E9PWQ3	ENSMUSG00000048126.16	NA	0.228168	0.81074
Q91WS0	ENSMUSG00000037710.8	Cisd1	0.114176	0.81074
Q9WUA2	ENSMUSG00000026245.16	Farsb	-0.12939	0.81074
Q68FD5	ENSMUSG00000047126.17	Cltc	-0.099308	0.81074
P09541	NA	Myl4	0.135096	0.81074
Q9QX60	ENSMUSG00000014554.13	Dguok	0.120523	0.81074
Q9D7X3	ENSMUSG00000003518.13	Dusp3	-0.178298	0.81074
Q9D1H9	ENSMUSG00000042436.12	Mfap4	-0.103812	0.81074
P22315	NA	Fech	0.122311	0.81074
Q8K2C6	ENSMUSG00000054021.5	Sirt5	0.0812623	0.81074
A3KMP2	ENSMUSG00000035944.17	Ttc38	-0.0889495	0.81074
Q9D0M3	ENSMUSG00000022551.7	Cyc1	0.109651	0.814251
P60843	ENSMUSG00000059796.16	Eif4a1	-0.112172	0.814251
Q8CAQ8	ENSMUSG00000052337.15	Immt	0.109065	0.814251
Q8R127	ENSMUSG00000038936.13	Sccpdh	0.135189	0.8145
Q9JJZ2	ENSMUSG00000030137.8	Tuba8	-0.088744	0.8145
Q9EQU5	ENSMUSG00000054766.13	Set	-0.10458	0.8145
Q61598	ENSMUSG00000021218.9	Gdi2	-0.0978722	0.8145
P08113	ENSMUSG00000020048.13	Hsp90b1	-0.0999692	0.8145
Q8BH59	ENSMUSG00000027010.16	Slc25a12	0.105792	0.8145
Q3TC72	NA	Fahd2a	-0.0868315	0.823728
Q9DC77	ENSMUSG00000041476.12	Smpx	0.109481	0.823728
Q3THF9	NA	Coq10b	0.0968087	0.823728
P62492	ENSMUSG00000004771.12	Rab11a	-0.0794737	0.823728
P46638	ENSMUSG00000077450.12	Rab11b	-0.0794737	0.823728
Q9CPQ3	ENSMUSG00000022427.3	Tomm22	-0.0979733	0.823728
P97855	ENSMUSG00000018583.5	G3bp1	0.110759	0.823728
Q7TNP2	ENSMUSG00000032058.14	Ppp2r1b	-0.0823407	0.823728
Q9Z2Z6	ENSMUSG00000032602.6	Slc25a20	0.100973	0.82435
Q8BGK2	ENSMUSG00000031448.12	Adprhl1	-0.148066	0.825502
Q60675	ENSMUSG00000019899.16	Lama2	0.182839	0.825502
Q91YE8	ENSMUSG00000050315.13	Synpo2	0.0808568	0.825502
P61982	ENSMUSG00000051391.9	Ywhag	-0.118646	0.825502
Q9D6S7	ENSMUSG00000026887.9	Mrrf	0.0902986	0.825502
Q9WUZ7	ENSMUSG00000040666.18	Sh3bgr	0.0983939	0.825502
P47757	ENSMUSG00000028745.18	Capzb	-0.0948755	0.825502
E9Q3H6	ENSMUSG00000039914.6	Coq10a	0.0793695	0.825502
Q9QXS1	ENSMUSG00000022565.15	Plec	0.112768	0.825502
Q9JHJ0	ENSMUSG00000058587.8	Tmod3	0.110642	0.825502
P63038	ENSMUSG00000025980.14	Hspd1	0.086693	0.825502
Q9CX56	ENSMUSG00000030591.17	Psmd8	-0.105559	0.825502
Q91X72	ENSMUSG00000030895.9	Hpx	-0.0928453	0.825502
O88342	ENSMUSG00000005103.12	Wdr1	-0.149246	0.825502
Q99KR3	ENSMUSG00000025937.6	Lactb2	0.0917649	0.825502
Q8CHH9	ENSMUSG00000018398.18	2021-09-08	-0.0922505	0.825502
P09103	ENSMUSG00000025130.11	P4hb	-0.11599	0.825502
Q7TPR4	ENSMUSG00000015143.15	Actn1	-0.114269	0.825502
Q8BMF3	ENSMUSG00000030621.17	Me3	0.0797075	0.825502
Q9QYC0	ENSMUSG00000029106.14	Add1	0.114643	0.825502
Q9DB77	ENSMUSG00000030884.12	Uqcrc2	0.083726	0.825502
Q3V132	ENSMUSG00000069041.8	Slc25a31	-0.104965	0.825502
Q63918	ENSMUSG00000045954.7	Sdpr; Cavin2	0.0788171	0.825502
Q99JI6	ENSMUSG00000052681.8	Rap1b	-0.186846	0.825502
P62835	ENSMUSG00000068798.10	Rap1a	-0.186846	0.825502
Q8K0Z7	ENSMUSG00000001983.7	Taco1	0.087679	0.825502
Q8BFR5	ENSMUSG00000073838.10	Tufm	-0.0759996	0.825502
Q99L04	ENSMUSG00000002332.15	Dhrs1	0.120946	0.825502
Q9JM76	ENSMUSG00000029465.14	Arpc3	-0.107503	0.825502
P60766	ENSMUSG00000006699.17	Cdc42	0.0889712	0.825502
P02469	ENSMUSG00000002900.16	Lamb1	0.126611	0.825502
Q9DCM0	ENSMUSG00000064254.6	Ethe1	0.0753791	0.825502
Q8VCW8	ENSMUSG00000076435.3	Acsf2	0.0925268	0.825502
P48193	ENSMUSG00000028906.16	Epb4.1; Epb41	0.120049	0.825502
Q9Z0P5	ENSMUSG00000023277.12	Twf2	-0.083422	0.825502
P38647	ENSMUSG00000024359.8	Hspa9	0.087469	0.825502
Q8BMS1	ENSMUSG00000025745.11	Hadha	0.105544	0.825502
P24549	ENSMUSG00000053279.6	Aldh1a1	-0.110307	0.825502
O35855	ENSMUSG00000030826.19	Bcat2	0.0835372	0.825502
P70349	ENSMUSG00000020267.6	Hint1	0.0931911	0.825502
P35282	ENSMUSG00000020132.10	Rab21	0.110248	0.825502
Q9Z1N5	ENSMUSG00000019432.15	Ddx39b	-0.0795009	0.825502
Q8VDW0	ENSMUSG00000005481.18	Ddx39	-0.0795009	0.825502
P59999	ENSMUSG00000079426.13	Arpc4	-0.269431	0.825502
Q61206	ENSMUSG00000003131.7	Pafah1b2	-0.0768974	0.825502
Q3URD3	ENSMUSG00000021870.17	Slmap	-0.166794	0.825502
P08752	ENSMUSG00000032562.13	Gnai2	0.110581	0.825502
Q8R0P4	ENSMUSG00000035642.16	1810020D17Rik; Aamdc	0.150612	0.825502
S4R1W1	ENSMUSG00000097148.2	NA	-0.100857	0.825502
Q8R1I1	ENSMUSG00000059534.8	Uqcr10	0.10839	0.825502
Q8VDD5	ENSMUSG00000022443.16	Myh9	-0.0979595	0.825502
Q91VR5	ENSMUSG00000037149.9	Ddx1	-0.0906613	0.825502
Q9Z130	NA	Hnrnpdl; Hnrnpdl1; Hnrpdl	-0.108457	0.825502
Q9CQJ1	ENSMUSG00000025868.6	Higd2a	-0.113843	0.825502
Q9Z2M7	ENSMUSG00000022711.15	Pmm2	-0.115436	0.825502
Q9DCZ4	ENSMUSG00000049233.6; ENSMUSG00000079508.8	Apoo	0.102078	0.825502
Q9ET54	ENSMUSG00000058056.16	Palld	0.0936844	0.825502
P62852	ENSMUSG00000009927.9	Rps25	0.0773677	0.825502
P05214	ENSMUSG00000067338.6; ENSMUSG00000067702.5	Tuba3b; Tuba3a	-0.0874512	0.825502
P19536	NA	Cox5b	0.0815799	0.825502
Q38HM4	NA	Trim63	-0.118842	0.825502
Q9ERP3	ENSMUSG00000062077.14	Trim54	-0.118842	0.825502
G3X8Y1	ENSMUSG00000060913.6	Trim55	-0.118842	0.825502
E9Q264	ENSMUSG00000092009.1	Myh15	-0.131097	0.825502
Q8BFW7	ENSMUSG00000033306.14	Lpp	0.0747044	0.825502
Q9WUM5	ENSMUSG00000052738.14	Suclg1	0.0757492	0.825502
P56375	ENSMUSG00000060923.5	Acyp2	0.145707	0.825502
Q91YN9	ENSMUSG00000042215.8	Bag2	-0.102114	0.825502
Q32MW3	ENSMUSG00000047565.4	Acot10	-0.130538	0.825502
P42932	ENSMUSG00000025613.13	Cct8	-0.0942791	0.825502
P68040	ENSMUSG00000020372.15	Gnb2l1; Rack1	-0.0955016	0.825502
Q9CQX2	ENSMUSG00000031924.4	Cyb5b	0.112912	0.825502
Q9ERU9	ENSMUSG00000003226.7	Ranbp2	0.177026	0.825502
P35564	ENSMUSG00000020368.15	Canx	0.111673	0.825502
P09528	ENSMUSG00000024661.6	Fth1	0.0800515	0.825502
P40630	ENSMUSG00000003923.14	Tfam	0.135303	0.825502
Q8CGY6	ENSMUSG00000018845.14	Unc45b	-0.081784	0.825502
O08528	ENSMUSG00000000628.10	Hk2	-0.097508	0.825502
P85094	ENSMUSG00000086784.2	Isoc2a	0.106936	0.825502
P09813	ENSMUSG00000005681.12	Apoa2	0.130432	0.825502
P49312	ENSMUSG00000046434.15	Hnrnpa1	0.106076	0.825502
P14685	ENSMUSG00000017221.14	Psmd3	-0.115756	0.825502
P03995	ENSMUSG00000020932.14	Gfap	-0.145462	0.825502
Q9DCM2	ENSMUSG00000029864.7	Gstk1	0.101199	0.825502
P26645	ENSMUSG00000069662.5	Marcks	-0.101722	0.825502
P46656	ENSMUSG00000032051.9	Fdx1	0.0981468	0.825502
P10630	ENSMUSG00000022884.14	Eif4a2	-0.0906978	0.825502
Q9WTP7	ENSMUSG00000024782.7	Ak3	0.0759377	0.825502
Q8CEI1	ENSMUSG00000045160.14	Bola3	0.113446	0.825502
Q01730	NA	Rsu1	-0.0804065	0.825502
K7N6Y5	ENSMUSG00000094954.1	NA	0.134185	0.825502
P97461	NA	Rps5	0.0723275	0.825502
Q9DBG3	ENSMUSG00000035152.14	Ap2b1	-0.0955306	0.825502
P97352	NA	S100a13	-0.0764553	0.825502
P04186	ENSMUSG00000090231.10	Cfb	-0.12122	0.825502
Q80Y14	ENSMUSG00000021102.3	Glrx5	0.095963	0.825502
P10126	ENSMUSG00000037742.14	Eef1a1; LOC101056619	-0.101291	0.825502
Q9DCB8	ENSMUSG00000021241.6	Isca2	0.081468	0.825502
A2CG49	ENSMUSG00000061751.15	Kalrn	-0.0760913	0.825502
P53026	NA	Rpl10a	0.0841659	0.825502
Q80X68	ENSMUSG00000046934.5	Csl	0.109528	0.825502
Q8R081	ENSMUSG00000015165.16	Hnrnpl	0.0725435	0.825502
P33622	NA	Apoc3	0.16889	0.825502
Q03265	ENSMUSG00000025428.15	Atp5a1	0.0717697	0.825502
Q4FZG7	ENSMUSG00000071229.3	Timm8a2	0.125033	0.825502
E9QA15	ENSMUSG00000029761.16	NA	0.110365	0.825908
P62962	ENSMUSG00000018293.4	Pfn1	-0.0978074	0.828374
Q9CPZ8	ENSMUSG00000039163.10	Cmc1	0.0794391	0.828374
Q9JI75	ENSMUSG00000046949.15	Nqo2	0.0766705	0.828374
B2RPU8	ENSMUSG00000034173.13	2410018M08Rik; Zbed5	-0.112453	0.828374
Q9D1L0	ENSMUSG00000070493.3	Chchd2	-0.112453	0.828374
Q61941	NA	Nnt	0.126473	0.828496
P41216	ENSMUSG00000018796.13	Acsl1	0.0861235	0.828496
P42125	ENSMUSG00000024132.5	Eci1	0.100925	0.828496
P62897	ENSMUSG00000058927.5; ENSMUSG00000063694.5	Cycs; Gm10053	0.0946849	0.828496
P36536	NA	Sar1a	0.0956816	0.829506
Q9Z1E4	ENSMUSG00000003865.16	Gys1	-0.106751	0.836158
Q9JLT4	NA	Txnrd2	-0.0904865	0.836158
Q8BWT1	ENSMUSG00000036880.9	Acaa2	0.127297	0.836158
A0A1D5RLD8	ENSMUSG00000110469.1	NA	-0.0948814	0.836158
Q9R0P3	ENSMUSG00000021996.16	Esd	-0.0659374	0.836158
Q6GQT1	ENSMUSG00000030111.9	A2m	-0.102864	0.836158
P10922	ENSMUSG00000096210.1	H1f0	0.124734	0.836158
Q6P3A8	ENSMUSG00000032263.14	Bckdhb	0.0777161	0.836158
P16858	ENSMUSG00000057666.18	Gapdh; Gm20899; LOC100042025; Gapdh-ps15; Gm12033	-0.0942819	0.836158
P62960	ENSMUSG00000028639.14	Ybx1	0.0765511	0.836158
P02468	NA	Lamc1	0.116433	0.836158
Q8BXK9	ENSMUSG00000023959.8	Clic5	-0.121575	0.836158
Q8C1B7	ENSMUSG00000058013.11	2021-09-11	-0.115152	0.836158
P26443	ENSMUSG00000021794.15	Glud1	0.0706895	0.836158
P18242	ENSMUSG00000007891.16	Ctsd	-0.0832288	0.836158
Q6NSR8	ENSMUSG00000039263.16	Npepl1	0.0846258	0.836685
A2AUC9	ENSMUSG00000075307.3	Kbtbd10; Klhl41	0.116944	0.840145
P68510	ENSMUSG00000018965.11	Ywhah	-0.075854	0.840145
P32261	ENSMUSG00000026715.12	Serpinc1	-0.0676293	0.840145
Q8K2Q5	ENSMUSG00000042198.12	Chchd7	0.0888657	0.840145
Q9D6U8	ENSMUSG00000003955.7	Fam162a	0.121211	0.840145
P47754	ENSMUSG00000015733.13	Capza2	-0.0976896	0.840145
P61164	ENSMUSG00000025228.4	Actr1a	-0.107039	0.840145
Q6NZJ6	ENSMUSG00000045983.15	Eif4g1	-0.0866663	0.840145
O89020	ENSMUSG00000029369.17	Afm	0.0915872	0.840145
Q8BWR2	ENSMUSG00000028669.15	Pithd1	0.217878	0.840145
P08551	ENSMUSG00000022055.7	Nefl	-0.0960658	0.845481
P08553	NA	Nefm	-0.0960658	0.845481
P19246	ENSMUSG00000020396.8	Nefh	-0.0960658	0.845481
P46660	ENSMUSG00000034336.3	Ina	-0.0960658	0.845481
Q8K0E8	ENSMUSG00000033831.5	Fgb	-0.101755	0.845481
Q3TRM8	ENSMUSG00000025877.14	Hk3	-0.0810083	0.845481
Q91VK1	ENSMUSG00000020547.4	Bzw2	-0.100893	0.845481
P14733	ENSMUSG00000024590.8	Lmnb1	0.0650262	0.845744
P57780	ENSMUSG00000054808.15	Actn4	-0.090081	0.845744
Q9D6R2	ENSMUSG00000032279.11	Idh3a	0.0782697	0.845744
Q9QUH0	ENSMUSG00000021591.7	Glrx	0.0880068	0.845744
Q3U0V1	ENSMUSG00000007670.9	Khsrp	0.104573	0.845744
P63323	NA	Rps12	0.069747	0.845744
P55264	ENSMUSG00000039197.9	Adk	0.0677761	0.845744
P06909	ENSMUSG00000026365.15	Cfh	-0.0824657	0.845744
Q3UGC7	ENSMUSG00000027236.8	Eif3j1	-0.0725117	0.845744
Q66JS6	ENSMUSG00000043424.10	Eif3j1; Eif3j2	-0.0725117	0.845744
Q8BK72	ENSMUSG00000041632.5	Mrps27	0.0676093	0.845744
A6ZI46	ENSMUSG00000059343.4	Aldoart1	-0.0788707	0.846785
O35643	ENSMUSG00000009090.17	Ap1b1	-0.0860843	0.846785
P45377	ENSMUSG00000029762.6	Akr1b8	0.0638935	0.846785
P63005	ENSMUSG00000020745.15	Pafah1b1	-0.0750596	0.846785
P01027	ENSMUSG00000024164.15	C3	-0.0712545	0.846785
P06745	ENSMUSG00000036427.5	Gpi1	-0.083822	0.846785
Q8VDM4	ENSMUSG00000006998.15	Psmd2	-0.0735324	0.846785
Q9D1Z3	ENSMUSG00000039065.10	Fam173b	0.236515	0.848001
Q924M7	ENSMUSG00000032306.14	Mpi	-0.0812661	0.849752
Q60932	ENSMUSG00000020402.11	Vdac1	0.0871587	0.849752
Q91YR1	ENSMUSG00000022451.12	Twf1	-0.0898693	0.849752
Q99LB2	ENSMUSG00000022210.6	Dhrs4	0.0801921	0.850043
P58389	ENSMUSG00000039515.11	Ppp2r4; Ptpa	-0.0813588	0.852221
Q60864	ENSMUSG00000024966.8	Stip1	0.0713765	0.853477
P10493	ENSMUSG00000005397.7	Nid1	0.0867102	0.853477
Q9JHU4	ENSMUSG00000018707.13	Dync1h1	-0.0740701	0.853477
Q6URW6	ENSMUSG00000030739.18	Myh14	-0.153319	0.855721
Q9D7G0	ENSMUSG00000031432.3	Prps1	-0.133926	0.855721
G3UXL2	ENSMUSG00000079104.4	Prps1l3	-0.133926	0.855721
Q00519	ENSMUSG00000024066.8	Xdh	-0.0799509	0.855721
P29758	ENSMUSG00000030934.9	Oat	-0.0774141	0.855721
Q04447	ENSMUSG00000001270.8	Ckb	-0.0928475	0.855721
P54726	ENSMUSG00000003813.15	Rad23a	0.0724377	0.855721
Q8BMJ3	ENSMUSG00000067194.6	Eif1ax	-0.0788035	0.855721
Q60872	ENSMUSG00000057561.9	Eif1a	-0.0788035	0.855721
Q9WV69	NA	Dmtn; Epb4.9	0.0784258	0.855721
Q9CQM5	ENSMUSG00000020803.3	Txndc17	0.0815451	0.855721
Q61656	NA	Ddx5	0.119732	0.855721
P27546	ENSMUSG00000032479.15	Map4; Mtap4	0.0855553	0.856686
B2RY56	ENSMUSG00000010608.15	Rbm25	-0.0820302	0.857681
P06151	ENSMUSG00000063229.15	Ldha	-0.0653098	0.858564
Q8CC88	ENSMUSG00000058997.7	Vwa8	0.0710864	0.859881
Q9DB60	ENSMUSG00000029059.9	2810405K02Rik; Fam213b	-0.134119	0.859945
Q8BUY5	ENSMUSG00000002846.9	Timmdc1	0.115098	0.859945
Q3U276	ENSMUSG00000074211.4	Sdhaf1	0.0828005	0.861057
Q9R0Q7	ENSMUSG00000071072.12	Ptges3; Gm9769; Ptges3-ps; LOC100048119; LOC102641464	0.0747789	0.861057
Q8K411	ENSMUSG00000021193.9	Pitrm1	0.0660957	0.861817
O35143	ENSMUSG00000054428.12	Atpif1	0.0950734	0.861817
P46425	ENSMUSG00000038155.10; ENSMUSG00000097808.3	Gstp2	0.0681557	0.861817
P19157	ENSMUSG00000060803.5; ENSMUSG00000097830.3	Gstp1	0.0669687	0.861817
Q64437	ENSMUSG00000055301.8	Adh7	-0.0905635	0.868634
P17710	NA	Hk1	-0.0933548	0.868634
Q64518	ENSMUSG00000020788.15	Atp2a3	-0.102265	0.868634
P35979	ENSMUSG00000038900.17	Rpl12	-0.0773316	0.868634
Q99KI0	ENSMUSG00000022477.12	Aco2	0.0764719	0.868634
Q8CI94	ENSMUSG00000033059.7	Pygb	-0.0637349	0.868634
Q11011	ENSMUSG00000001441.13	Npepps	-0.0650751	0.868634
Q8R5C5	ENSMUSG00000037351.9	Actr1b	-0.124008	0.868634
Q9CQM9	ENSMUSG00000031068.8	Glrx3	-0.0637223	0.868634
P26043	ENSMUSG00000032050.17	Rdx	-0.0682376	0.868634
P62774	ENSMUSG00000029840.8	Mtpn	-0.171291	0.868634
P53810	ENSMUSG00000017781.17	Pitpna	-0.0874364	0.868634
Q9CXI5	NA	Manf	0.0841069	0.868634
Q9WVA4	ENSMUSG00000026547.15	Tagln2	-0.105784	0.868634
P11152	ENSMUSG00000015568.16	Lpl	-0.0639788	0.868634
Q61937	ENSMUSG00000057113.13	Npm1	0.0584042	0.868634
P67778	ENSMUSG00000038845.11	Phb	0.0638426	0.87226
Q9EQI5	ENSMUSG00000029372.7	Ppbp	-0.170602	0.873026
Q91Y97	ENSMUSG00000028307.9	Aldob	-0.109439	0.873679
O09131	ENSMUSG00000025068.7	Gsto1	-0.0820666	0.874912
Q9WV27	ENSMUSG00000007107.6	Atp1a4	-0.0900658	0.875601
P43024	NA	Cox6a1	0.0925182	0.876763
Q922Q1	ENSMUSG00000073481.9	Marc2; Mosc2	-0.0921141	0.876763
Q9D8B4	NA	Ndufa11	-0.113639	0.876763
P56812	ENSMUSG00000030417.15	Gm3837; Pdcd5-ps; Pdcd5	0.0621876	0.876763
P20029	ENSMUSG00000026864.13	Hspa5	0.0733262	0.876763
Q9D832	ENSMUSG00000028035.13	Dnajb4	-0.0927341	0.876763
Q8K1Z0	ENSMUSG00000031782.15	Coq9	0.0727337	0.876763
P62267	ENSMUSG00000049517.7	Rps23	0.0865239	0.878429
P42208	ENSMUSG00000026276.18; ENSMUSG00000112508.1	2021-09-02	-0.081007	0.878429
Q64726	ENSMUSG00000037053.6	Azgp1	-0.0667071	0.878429
P14824	ENSMUSG00000018340.13	Anxa6	0.0856374	0.881784
Q9CPV4	ENSMUSG00000017286.15	Glod4	0.0589579	0.882076
A6X935	ENSMUSG00000021922.15	Itih4	-0.0976536	0.882076
Q99JW4	NA	Lims1	0.0643184	0.882076
Q9Z1W8	ENSMUSG00000022229.2	Atp12a	-0.0864492	0.882076
P38060	ENSMUSG00000028672.13	Hmgcl	-0.0728392	0.882076
Q9D1A2	ENSMUSG00000024644.16	Cndp2	-0.0739715	0.882076
Q5U458	ENSMUSG00000039768.16	Dnajc11	-0.0601455	0.882076
A0A668KLU9	NA	NA	-0.0679398	0.882076
Q91V41	ENSMUSG00000026878.16	Rab14	0.0742389	0.882076
Q9D0S9	ENSMUSG00000028470.10	Hint2	0.0651901	0.882076
P11983	ENSMUSG00000068039.12	Tcp1	-0.0592311	0.882076
Q8R1H0	ENSMUSG00000059325.14	Hopx	0.0664212	0.882076
Q9CQ92	ENSMUSG00000019054.13	Fis1	0.0667074	0.882683
O08553	ENSMUSG00000022048.8	Dpysl2	-0.064365	0.885126
G5E895	ENSMUSG00000061758.13	Akr1b10	0.0573311	0.886855
Q7TQI3	ENSMUSG00000024767.11	Otub1	-0.0611094	0.890304
Q9CPU0	ENSMUSG00000024026.12	Glo1	-0.0563513	0.890304
Q9DCD0	ENSMUSG00000028961.15	Pgd	-0.0602275	0.890304
Q9Z2Y8	ENSMUSG00000031485.15	Prosc; Plpbp	0.0627661	0.894904
Q93092	ENSMUSG00000025503.5	Taldo1	0.0617864	0.894904
Q62048	ENSMUSG00000013698.12	Pea15a	-0.0724516	0.895601
P01887	ENSMUSG00000060802.8	B2m	-0.079416	0.895601
V9GWY0	ENSMUSG00000098559.1	LOC546380	0.0731536	0.895601
Q9D1R9	ENSMUSG00000062006.12	Rpl34-ps1; Rpl34; Gm4705	0.0993901	0.895601
Q8BYM8	NA	Cars2	0.061183	0.895601
O09061	ENSMUSG00000014769.9	Psmb1	0.102289	0.895601
O70468	NA	Mybpc3	-0.0628524	0.895601
P00920	ENSMUSG00000027562.12	Car2	-0.102308	0.895601
Q8BTY1	ENSMUSG00000039648.14	Ccbl1; Kyat1	-0.06605	0.895601
Q9JIY5	ENSMUSG00000068329.12	Htra2	-0.0786621	0.895601
O70400	ENSMUSG00000055044.12	Pdlim1	-0.0834443	0.895601
O35129	ENSMUSG00000004264.17	Phb2	0.059983	0.895601
Q9WU78	ENSMUSG00000032504.15	Pdcd6ip	0.0868896	0.896007
Q9CQ73	ENSMUSG00000041957.15	Pkp2	0.111219	0.896007
Q8R0W0	NA	Eppk1	0.104817	0.896007
P32020	ENSMUSG00000028603.15	Scp2	0.0637262	0.896007
Q9Z0S1	ENSMUSG00000026617.16	Bpnt1	0.0573682	0.896007
Q8K4Z3	ENSMUSG00000028070.7	Apoa1bp; Naxe	0.0881393	0.896007
Q9D6P8	ENSMUSG00000063130.3	Calml3	0.0602255	0.896007
P08207	ENSMUSG00000041959.14	S100a10	-0.0687397	0.896007
O88696	ENSMUSG00000002660.7	Clpp	0.0551836	0.896007
P62889	ENSMUSG00000058600.13	Rpl30; Rpl30-ps8; Gm12191	0.0810871	0.896007
Q78JN3	ENSMUSG00000021416.11	Eci3	0.073107	0.896007
Q61702	ENSMUSG00000006529.14	Itih1	-0.0815827	0.896007
Q6ZQH8	ENSMUSG00000052533.14	Nup188	0.109854	0.896007
Q9JKF7	ENSMUSG00000022889.7	Mrpl39	-0.0878071	0.896007
Q922F4	ENSMUSG00000001473.6	Tubb6	-0.0537517	0.896007
Q8VCH0	ENSMUSG00000010651.4	Acaa1b	-0.0664604	0.896007
Q921H8	ENSMUSG00000036138.16	Acaa1a	-0.0664604	0.896007
Q9CPY7	ENSMUSG00000039682.12	Lap3	0.0604063	0.896007
Q99J99	NA	NA	0.075311	0.896007
Q9CR16	ENSMUSG00000027804.13	Ppid	-0.110992	0.896007
Q9CZU6	ENSMUSG00000005683.8	Cs	0.0696649	0.896007
Q91VI7	ENSMUSG00000038650.15	Rnh1	-0.0622377	0.896007
Q91VA7	ENSMUSG00000027406.12	Idh3b	0.0523872	0.896007
P99027	ENSMUSG00000025508.13	Rplp2	0.0629819	0.896007
Q3UGR5	ENSMUSG00000025421.14	Hdhd2	-0.0820662	0.896007
Q3ULJ0	ENSMUSG00000050627.13	Gpd1l	-0.0670122	0.896007
Q8BGD9	ENSMUSG00000058655.8	Eif4b	0.0839685	0.896007
P19324	ENSMUSG00000070436.12	Serpinh1	-0.0574049	0.896007
Q8R429	ENSMUSG00000030730.12	Atp2a1	-0.0772905	0.896007
P56695	ENSMUSG00000039474.13	Wfs1	-0.0634973	0.896007
Q91XE4	ENSMUSG00000024866.9	Acy3	-0.0787074	0.896007
Q9CR24	ENSMUSG00000110949.1; ENSMUSG00000024869.10	Nudt8	-0.0705447	0.896007
P35505	ENSMUSG00000030630.16	Fah	-0.0592892	0.896007
P51880	ENSMUSG00000019874.11	Fabp7	0.120406	0.896007
Q8BP40	ENSMUSG00000028093.15	Acp6	-0.117368	0.896007
Q99M87	ENSMUSG00000004069.16	Dnaja3	-0.0580154	0.896007
Q924D0	NA	Rtn4ip1	0.0582182	0.896007
Q9JKL4	ENSMUSG00000070283.4	Ndufaf3	0.0603686	0.896007
P26040	ENSMUSG00000052397.8	Ezr	0.070792	0.896007
P62715	ENSMUSG00000009630.10	Ppp2cb	0.0523168	0.896007
G5E8K5	ENSMUSG00000069601.14	Ank3	0.103811	0.896007
Q8C8R3	NA	Ank2	0.103811	0.896007
P28474	ENSMUSG00000028138.8	Adh5	-0.0617	0.896007
A0A5F8MPY2	NA	NA	0.0632187	0.902906
Q9D2G2	ENSMUSG00000004789.9	Dlst	0.066872	0.902906
Q91ZA3	ENSMUSG00000041650.15	Pcca	0.0512655	0.902906
Q99LD8	ENSMUSG00000007039.12	Ddah2	-0.0614404	0.902906
Q9CWS0	ENSMUSG00000028194.15	Ddah1	-0.0614404	0.902906
P47809	ENSMUSG00000033352.11	Map2k4	-0.064127	0.902906
Q8VCC2	ENSMUSG00000057074.6	Ces1g	0.0707977	0.902906
Q9D273	ENSMUSG00000029575.17	Mmab	0.0627461	0.902906
O55143	ENSMUSG00000029467.15	Atp2a2	-0.0750211	0.902906
Q91WN4	ENSMUSG00000039783.15	Kmo	0.0788627	0.902906
D3Z7X0	ENSMUSG00000042647.13	Acad12	0.0547798	0.902906
Q8BSY0	ENSMUSG00000028207.18	Asph	0.101622	0.902906
P50136	NA	Bckdha	0.0479291	0.902906
P29788	ENSMUSG00000017344.4	Vtn	0.0594397	0.902906
Q8BP99	ENSMUSG00000073755.4	5730409E04Rik	0.0594397	0.902906
P36552	ENSMUSG00000022742.5	Cpox	-0.0699379	0.902906
P21300	ENSMUSG00000052131.7	Akr1b7	0.0535739	0.902906
P04247	ENSMUSG00000018893.14	Mb	-0.0823156	0.902906
Q921U8	ENSMUSG00000020439.17	Smtn	-0.0604062	0.902906
P62073	ENSMUSG00000027076.10	Timm10	0.0704207	0.902906
Q60634	ENSMUSG00000061981.14	Flot2	0.0698323	0.902906
P24270	ENSMUSG00000027187.10	Cat	-0.067578	0.902906
Q9ET78	ENSMUSG00000017817.11	Jph2	0.0967824	0.902906
Q05793	NA	Hspg2	0.0511698	0.902906
O89053	ENSMUSG00000030707.15	Coro1a	-0.0954839	0.902906
Q9EQP2	ENSMUSG00000027293.13	Ehd4	-0.0577764	0.902906
Q9QZZ4	ENSMUSG00000042678.16	Myo15	-0.0615641	0.902906
O88844	ENSMUSG00000025950.16	Idh1	0.052019	0.902906
P84078	ENSMUSG00000048076.14	Arf1	-0.0668942	0.902906
P84084	ENSMUSG00000020440.13	Arf5	-0.0668942	0.902906
P61205	ENSMUSG00000051853.9	Arf3	-0.0668942	0.902906
Q62348	ENSMUSG00000026374.14	Tsn	-0.0461759	0.902906
Q9DBC7	ENSMUSG00000020612.16	Prkar1a	-0.0755484	0.902906
Q60936	ENSMUSG00000026489.13	Adck3; Coq8a	-0.0474473	0.902906
Q9DCZ1	ENSMUSG00000000253.12	Gmpr	0.050433	0.902906
P62631	ENSMUSG00000016349.10	Eef1a2	-0.0514181	0.902906
Q3V1L4	ENSMUSG00000025041.16	Nt5c2	-0.0923451	0.902906
Q791V5	ENSMUSG00000027282.17; ENSMUSG00000111714.1	Mtch2	0.0644843	0.902906
Q3UV17	ENSMUSG00000075402.1	Krt76	0.116936	0.902906
P00416	ENSMUSG00000064358.1	COX3	-0.10706	0.902906
Q9R0Y5	ENSMUSG00000026817.14	Ak1	0.0507877	0.902906
P63276	ENSMUSG00000061787.15	Rps17	-0.0804663	0.902906
Q9CXY6	ENSMUSG00000001016.12	Ilf2	0.0695994	0.902906
P54728	ENSMUSG00000028426.10	Rad23b	0.0582976	0.902906
Q8BGC4	ENSMUSG00000049090.2	Zadh2	0.0529495	0.902906
P80316	ENSMUSG00000022234.14	Cct5	-0.0573567	0.902906
E9Q616	ENSMUSG00000069833.12	Ahnak	0.0501946	0.902906
Q9DCS9	ENSMUSG00000040048.14	Ndufb10	-0.0484392	0.902906
P51881	ENSMUSG00000016319.3	Slc25a5	0.0670596	0.902906
Q9CWX2	NA	Ndufaf1	0.0516338	0.902906
Q8K370	ENSMUSG00000029456.12	Acad10	0.0513689	0.902906
Q99KJ8	ENSMUSG00000025410.10	Dctn2	0.0477729	0.902906
P05064	ENSMUSG00000030695.14	Aldoa	-0.0519275	0.902906
Q8BFY9	ENSMUSG00000009470.16	Tnpo1	-0.0616654	0.902906
Q71RI9	ENSMUSG00000040213.13	Ccbl2; Kyat3	0.0475375	0.902906
Q9CQC9	ENSMUSG00000020386.5	Sar1b	0.0587093	0.902906
P62141	ENSMUSG00000014956.15	Ppp1cb	0.0520325	0.902906
P63087	ENSMUSG00000004455.16	Ppp1cc; Gm5601	0.0520325	0.902906
Q9CQY6	ENSMUSG00000024208.15	2900010M23Rik; Mnf1; Uqcc2	0.0596012	0.902906
Q99L47	ENSMUSG00000022403.14	St13	0.0667847	0.902906
P97371	ENSMUSG00000022216.16	Psme1	-0.0440348	0.902906
P63330	ENSMUSG00000020349.4	Ppp2ca	0.0462681	0.902906
P61161	ENSMUSG00000020152.7	Actr2	-0.0580565	0.902906
E9PYP1	ENSMUSG00000071047.5	Ces1a	0.0755333	0.902906
Q99KB8	NA	Hagh	-0.0526921	0.902906
Q9QXX4	ENSMUSG00000015112.15	Slc25a13	0.0527118	0.902906
O35593	ENSMUSG00000026914.15	Psmd14	-0.05738	0.902906
O70492	NA	Snx3	-0.049654	0.902906
D3Z5G7	ENSMUSG00000078964.2	Ces1b	0.0623913	0.902906
Q8K1M6	NA	Dnm1l	0.0481375	0.902906
O70622	ENSMUSG00000030401.16	Rtn2	0.11621	0.902906
O70373	NA	Xirp1	-0.0627631	0.902906
P10637	NA	Mapt	0.0574142	0.902906
A2ASS6	ENSMUSG00000051747.14	Ttn	0.122828	0.902906
F6YVP7	ENSMUSG00000069117.3	NA	0.0566545	0.902906
A0A1Y7VKY1	NA	Gm11361	0.0566545	0.902906
P62270	ENSMUSG00000008668.14	Rps18	0.0566545	0.902906
Q6IRU2	ENSMUSG00000031799.9	Tpm4	-0.0579323	0.902906
Q9CQV8	ENSMUSG00000018326.9	Ywhab	0.051555	0.902906
Q9D7B6	NA	Acad8	0.0487273	0.902906
Q9JKF1	ENSMUSG00000030536.10	Iqgap1	-0.0769295	0.902906
Q9Z0X1	ENSMUSG00000036932.14	Aifm1	0.0518429	0.902906
Q9Z1Q5	ENSMUSG00000007041.9	Clic1	-0.0646048	0.902906
Q8BKC5	ENSMUSG00000030662.9	Ipo5	-0.0750476	0.902906
P97478	ENSMUSG00000030652.11	Coq7	0.0763281	0.902906
Q921F2	ENSMUSG00000041459.15	Tardbp	-0.102719	0.902906
Q8VDQ1	ENSMUSG00000072946.12	Ptgr2	0.0443316	0.902906
Q61838	ENSMUSG00000030359.14	Pzp	-0.0657018	0.902906
P62751	ENSMUSG00000058546.8	Rpl23a	0.0514617	0.902906
P58281	ENSMUSG00000038084.16	Opa1	-0.0537514	0.902906
Q8JZU0	ENSMUSG00000021809.9	Nudt13	-0.0542883	0.902906
O55137	ENSMUSG00000072949.5	Acot1	0.0585606	0.902906
Q9CXI0	ENSMUSG00000041733.10	Coq5	-0.0516553	0.902906
P58771	ENSMUSG00000032366.15	Tpm1	0.0587236	0.902906
Q8CG76	ENSMUSG00000028743.7	Akr7a5	0.0417883	0.902906
P23927	ENSMUSG00000032060.10	Cryab	-0.0618198	0.902906
P28650	ENSMUSG00000011148.13	Adssl1	0.0446982	0.902906
Q91WP6	NA	Serpina3n	-0.062084	0.902906
Q6P4P1	NA	Serpina3a	-0.062084	0.902906
D3Z451	ENSMUSG00000079013.2	Serpina3j	-0.062084	0.902906
O08677	NA	Kng1	0.0453375	0.902906
P16332	ENSMUSG00000023921.8	Mut	0.0426293	0.902906
P19221	ENSMUSG00000027249.15	F2	0.0530672	0.902906
Q9JII6	ENSMUSG00000028692.14	Akr1a1	-0.0456858	0.902906
Q9CQX8	ENSMUSG00000061474.11	Mrps36	-0.0693136	0.902906
Q64442	ENSMUSG00000027227.7	Sord	0.0422982	0.902906
P58252	ENSMUSG00000034994.10	Eef2	-0.0461828	0.902906
P0CG49	ENSMUSG00000019505.7	Ubb	0.0537668	0.902906
P62984	ENSMUSG00000090137.8; ENSMUSG00000068240.5	Uba52; Gm11808	0.0537668	0.902906
P62983	ENSMUSG00000020460.15	Rps27a; Rps27a-ps2; LOC100042019	0.0537668	0.902906
P0CG50	ENSMUSG00000008348.9	Ubc	0.0537668	0.902906
A0A0A6YW67	ENSMUSG00000103034.1	Ubb; Gm8797	0.0537668	0.902906
Q9D1G3	ENSMUSG00000032523.11	Hhatl	0.0662525	0.902906
O89112	ENSMUSG00000026000.16	Lancl1	0.0482261	0.902906
O88712	ENSMUSG00000037373.12	Ctbp1	-0.04518	0.902906
O88958	ENSMUSG00000052102.14	Gnpda1	-0.0489939	0.902906
Q9QY76	NA	Vapb	0.0539919	0.902906
P14094	ENSMUSG00000026576.12	Atp1b1	0.0631888	0.902906
Q64467	NA	Gapdhs	-0.0672809	0.902906
P56395	ENSMUSG00000024646.13	Cyb5; Cyb5a	-0.0674042	0.902906
P97457	ENSMUSG00000030672.12	Mylpf	0.0554611	0.902906
Q63810	ENSMUSG00000033953.10	Ppp3r1	0.0485686	0.902906
Q9CPR5	ENSMUSG00000033845.13	Mrpl15	-0.0492831	0.902906
Q9JIK9	ENSMUSG00000038880.13	Mrps34	0.0676762	0.902906
Q9CR57	ENSMUSG00000025794.9	Rpl14	-0.0557247	0.902906
Q62465	ENSMUSG00000034993.7	Vat1	-0.0619148	0.902906
P13634	ENSMUSG00000027556.15	Car1	-0.0867904	0.902906
Q9CQE8	ENSMUSG00000021807.5	2700060E02Rik; Rtraf	-0.0409923	0.902906
P02088	NA	Hbb-b1; Beta-s; Hbb-bs; Hbb-bt	0.0644729	0.902906
Q99JY3	NA	NA	-0.0655955	0.902906
Q922Q8	ENSMUSG00000020869.8	Lrrc59	-0.058293	0.902906
P14869	ENSMUSG00000067274.10	Rplp0	-0.0415788	0.902906
P18760	ENSMUSG00000056201.7	Cfl1	-0.0461329	0.902906
Q8CDC8	ENSMUSG00000050035.7	Fhl4	-0.0915624	0.902906
Q99MR8	ENSMUSG00000027709.9	Mccc1	0.0412421	0.902906
Q9Z0P4	ENSMUSG00000035863.14	Palm	0.0663269	0.902906
Q9CR62	ENSMUSG00000014606.14	Slc25a11	0.0420253	0.902906
Q9QXT0	ENSMUSG00000025381.3	Cnpy2	-0.0427077	0.902906
Q7TQ48	ENSMUSG00000022519.13	Srl	-0.0471365	0.902906
Q9CPU4	ENSMUSG00000026688.5	Mgst3	0.084986	0.902906
Q9D7J9	ENSMUSG00000039063.5	Echdc3	0.0542049	0.902906
P10639	ENSMUSG00000028367.5	Txn1	0.0492837	0.902906
Q8C0M9	ENSMUSG00000024654.8	Asrgl1	-0.0422004	0.902906
Q9DBJ1	ENSMUSG00000011752.6	Pgam1	-0.0511968	0.902906
P01672	NA	NA	0.0656674	0.902906
P01669	NA	NA	0.0656674	0.902906
P01664	NA	NA	0.0656674	0.902906
P01673	NA	NA	0.0656674	0.902906
P01659	NA	NA	0.0656674	0.902906
P03977	NA	NA	0.0656674	0.902906
P01667	NA	NA	0.0656674	0.902906
P01657	NA	NA	0.0656674	0.902906
P01654	NA	NA	0.0656674	0.902906
P01660	NA	LOC676215	0.0656674	0.902906
P01655	NA	Igkv3-2	0.0656674	0.902906
P01666	NA	NA	0.0656674	0.902906
P01671	NA	NA	0.0656674	0.902906
P01668	NA	NA	0.0656674	0.902906
P01670	NA	Igkv3-12	0.0656674	0.902906
A0A075B5N9	ENSMUSG00000076598.3	NA	0.0656674	0.902906
P01656	NA	NA	0.0656674	0.902906
P01665	NA	Igkv3-4	0.0656674	0.902906
Q9D3U4	ENSMUSG00000095365.3	Rbm31y; Gm21379; LOC100861987	0.0406903	0.902906
P53657	NA	Pklr	-0.0663682	0.903792
Q9QYR9	ENSMUSG00000021226.7	Acot2	0.0516181	0.905018
Q9CZ30	ENSMUSG00000027108.15	Ola1	-0.0419186	0.905987
Q8BTM8	ENSMUSG00000031328.15	Flna	-0.0651304	0.905987
Q60759	ENSMUSG00000003809.14	Gcdh	0.0384379	0.90651
Q8BKZ9	ENSMUSG00000010914.10	Pdhx	0.0454128	0.908749
P46412	ENSMUSG00000018339.11	Gpx3	-0.0784959	0.909039
P80318	ENSMUSG00000001416.13	Cct3	-0.0384989	0.910693
O55029	ENSMUSG00000032458.6	Copb2	-0.060722	0.911942
Q921I1	ENSMUSG00000032554.15	Trf	0.0423004	0.912622
Q8BH86	ENSMUSG00000021185.15	9030617O03Rik; Dglucy	0.0552573	0.912848
O08795	ENSMUSG00000003402.14	Prkcsh	-0.0511696	0.912848
P68037	ENSMUSG00000038965.15	Ube2l3; Gm10705	0.0374411	0.912848
P00397	ENSMUSG00000064351.1	COX1	-0.0606503	0.912848
Q9Z2U0	ENSMUSG00000027566.14	Psma7	-0.0547228	0.912848
Q9QZH6	NA	Ecsit	-0.0530814	0.912848
Q9D051	ENSMUSG00000021748.8	Pdhb	0.0378041	0.912848
Q62234	ENSMUSG00000024049.14	Myom1	-0.0401579	0.912848
P07724	ENSMUSG00000029368.10	Alb	0.0572232	0.912848
P68372	ENSMUSG00000036752.4	Tubb4b	-0.0427264	0.912848
Q9DCC7	ENSMUSG00000052605.12	Isoc2b	0.0627061	0.912848
Q8VBT1	ENSMUSG00000039891.6	Txlnb	0.0516539	0.91287
Q9CYH2	ENSMUSG00000021792.15	5730469M10Rik; Fam213a	0.0447766	0.91287
Q2TPA8	ENSMUSG00000028383.17	Hsdl2	0.0439661	0.91287
Q8BH61	ENSMUSG00000039109.15	F13a1	-0.0473785	0.91287
Q9WV55	ENSMUSG00000024091.8	Vapa	0.0533227	0.91287
Q6ZWV7	ENSMUSG00000078193.2; ENSMUSG00000062997.6	Rpl35	0.0677613	0.913548
Q60931	ENSMUSG00000008892.12	Vdac3	0.0464865	0.913548
P57759	ENSMUSG00000029616.9	Erp29	-0.064737	0.913548
P62754	ENSMUSG00000028495.14	Rps6-ps4; Rps6; LOC105244208	0.0393164	0.913548
Q60668	ENSMUSG00000000568.15	Hnrnpd	0.0365366	0.913548
P56394	ENSMUSG00000095464.1; ENSMUSG00000046516.10	Cox17	0.0526257	0.913548
Q8JZQ2	ENSMUSG00000024527.9	Afg3l2	-0.0675462	0.913548
Q9JMA1	ENSMUSG00000047879.16	Usp14	-0.088647	0.913548
Q9R0P9	ENSMUSG00000029223.12	Uchl1	0.0540946	0.913548
P45376	ENSMUSG00000001642.18	Akr1b3	0.0403134	0.913562
Q80X90	ENSMUSG00000025278.8	Flnb	-0.0726649	0.913562
Q9EQ20	ENSMUSG00000021238.10	Aldh6a1	0.0402373	0.913562
Q9D7J4	ENSMUSG00000026500.6; ENSMUSG00000111742.1	Cox20; Fam36a	-0.0558967	0.915696
Q8JZN5	ENSMUSG00000027710.14	Acad9	0.0455693	0.916694
P05063	ENSMUSG00000017390.15	Aldoc	0.0425807	0.916803
P21550	ENSMUSG00000060600.15	Eno3	0.0523968	0.919759
E9PZQ0	ENSMUSG00000030592.18	Ryr1	0.0910921	0.919759
Q9JKB1	ENSMUSG00000022111.8	Uchl3	-0.0525461	0.919759
Q8BLF1	ENSMUSG00000027698.14	Nceh1	-0.0453245	0.919759
Q9D967	ENSMUSG00000002329.6	Mdp1	-0.0424953	0.919759
Q9CQJ6	ENSMUSG00000023106.15	Denr	0.0483685	0.919759
Q9Z239	ENSMUSG00000036570.14	Fxyd1	0.0728269	0.919759
Q8CG47	ENSMUSG00000034349.14	Smc4	-0.0374738	0.919759
O88531	ENSMUSG00000028657.14	Ppt1	-0.0344338	0.92011
Q8BFP9	ENSMUSG00000006494.11	Pdk1	-0.0414454	0.92011
P34914	ENSMUSG00000022040.7	Ephx2	-0.0403055	0.92011
P97370	ENSMUSG00000032412.8	Atp1b3	-0.0436833	0.92011
Q9R0P5	ENSMUSG00000015932.8	Dstn	-0.0387761	0.92011
Q9DBF1	ENSMUSG00000053644.13	Aldh7a1	0.0474636	0.922693
O35660	ENSMUSG00000068762.11	Gstm6	0.0685506	0.922693
P61082	ENSMUSG00000005575.16	Ube2m	-0.0370972	0.922693
O88322	ENSMUSG00000021806.3	Nid2	-0.0491584	0.922693
Q9D0K2	ENSMUSG00000022186.14	Oxct1	-0.038254	0.922693
P63325	ENSMUSG00000052146.15	Rps10	-0.0386012	0.922693
Q8BWF0	ENSMUSG00000035936.6	Aldh5a1	0.0439189	0.922693
Q9D6F9	ENSMUSG00000062591.5	Tubb4a	-0.0653115	0.922693
P26516	ENSMUSG00000039067.5	Psmd7	-0.0481767	0.922693
Q922J3	ENSMUSG00000049550.17	Clip1	0.0586274	0.922693
Q8BVI4	ENSMUSG00000015806.12	Qdpr; LOC102643271	0.0365736	0.922693
P51859	ENSMUSG00000004897.16	Hdgf	-0.0378457	0.924897
Q6PHZ2	ENSMUSG00000053819.16	Camk2d	0.0443009	0.925087
P50752	ENSMUSG00000026414.13	Tnnt2	0.035417	0.925087
Q8BMS4	ENSMUSG00000028247.2	Coq3	0.0422816	0.925087
Q149B8	ENSMUSG00000078486.3	2310042D19Rik; Perm1	0.044167	0.925766
Q62351	ENSMUSG00000022797.15	Tfrc	0.0393619	0.926294
P09041	ENSMUSG00000031233.5	Pgk2	0.0368626	0.926294
P47941	ENSMUSG00000006134.3	Crkl	-0.0377093	0.926294
P05201	ENSMUSG00000025190.13	Got1	0.0528113	0.926294
Q8QZT1	ENSMUSG00000032047.5	Acat1	0.033093	0.926294
P99029	ENSMUSG00000024953.16	Prdx5	0.0376694	0.926294
Q921G7	ENSMUSG00000027809.14	Etfdh	0.0357271	0.926294
Q9QYB1	ENSMUSG00000037242.8	Clic4	0.0391167	0.926294
A2AGL3	ENSMUSG00000057378.15	Ryr3	0.0851995	0.926294
P20918	ENSMUSG00000059481.4	Plg	-0.0324636	0.926294
Q9CXJ4	ENSMUSG00000028973.18	Abcb8	0.0619479	0.926294
P97372	ENSMUSG00000079197.10; ENSMUSG00000078153.3	Psme2; Psme2b; Psme2b-ps	0.0395318	0.926294
P17665	ENSMUSG00000017778.14	Cox7c; Gm12338; LOC100048613; LOC102642884	-0.0447926	0.926294
P54775	ENSMUSG00000030603.16	Psmc4	-0.0419989	0.926294
Q9D0M5	ENSMUSG00000020483.14	Dynll2	-0.0494995	0.928908
Q8VIN1	NA	Pbp2	-0.0615168	0.928908
O88441	ENSMUSG00000027099.9	Mtx2	-0.0355257	0.928908
Q9CWD8	ENSMUSG00000035142.18	Nubpl	0.0416356	0.928908
P35385	ENSMUSG00000006221.7	Hspb7	-0.0499853	0.928908
O35737	ENSMUSG00000007850.16	Hnrnph1	-0.0314449	0.928908
P25444	ENSMUSG00000044533.15	Rps2; Rps2-ps13	0.0348358	0.928908
Q62082	NA	Myl10	-0.0671187	0.931451
P02089	NA	Hbb-b2	0.0487273	0.931451
Q9D1H8	ENSMUSG00000030037.9	Mrpl53	-0.0487351	0.931451
Q8K003	ENSMUSG00000091537.2	Tma7-ps; Tma7	-0.0430019	0.931451
P50396	ENSMUSG00000015291.10	Gdi1	-0.0414646	0.931451
P97927	ENSMUSG00000019846.11	Lama4	-0.0354954	0.931451
Q9ER88	ENSMUSG00000068921.14	Dap3	-0.0350283	0.931451
B1AR13	ENSMUSG00000078695.8	Cisd3	0.0346917	0.931451
Q8CDN6	ENSMUSG00000024583.2	Txnl1	-0.0356632	0.931451
P20152	ENSMUSG00000026728.9	Vim	-0.0515075	0.931451
P35486	ENSMUSG00000031299.10	Pdha1	0.0301347	0.931451
Q99LP6	ENSMUSG00000029198.3	Grpel1	0.0444323	0.931451
O08529	ENSMUSG00000026509.15	Capn2	-0.0504333	0.931451
Q8R164	ENSMUSG00000038286.10	Bphl	-0.0374093	0.931451
Q9R069	ENSMUSG00000002980.14	Bcam	0.0334045	0.931451
P67984	ENSMUSG00000028936.15	Rpl22; LOC100047372; LOC100504863; LOC102642602	-0.0374811	0.931451
Q9CQN1	ENSMUSG00000005981.11	Trap1	-0.0317197	0.931451
P31001	ENSMUSG00000026208.9	Des	-0.0430692	0.931451
A6ZI47	ENSMUSG00000063129.1	Aldoart2	-0.0382867	0.931451
Q7TPW1	ENSMUSG00000039103.12	Nexn	0.0413161	0.931451
P63028	ENSMUSG00000060126.14	Tpt1	0.0329496	0.931451
P68368	ENSMUSG00000026202.13	Tuba4a	-0.03551	0.931451
Q9CQ86	ENSMUSG00000002580.7	Mien1	-0.0472358	0.931451
P70333	ENSMUSG00000045427.13	Hnrnph2	-0.0317372	0.931451
Q9Z2X1	ENSMUSG00000042079.13	Hnrnpf	-0.0296111	0.931451
P62702	ENSMUSG00000031320.9	Rps4x	0.0367255	0.931451
P24526	ENSMUSG00000052468.7	Pmp2	-0.109692	0.931451
O08716	ENSMUSG00000027528.12	Fabp9	-0.109692	0.931451
P11404	ENSMUSG00000028773.8	Fabp3	-0.03816	0.931451
Q78ZA7	ENSMUSG00000059119.9	Nap1l4	-0.030694	0.931451
P97447	ENSMUSG00000023092.16	Fhl1	-0.0644862	0.931451
P51125	NA	Cast	-0.0460959	0.931451
Q9ESW4	ENSMUSG00000029916.11	Agk	-0.0376127	0.931451
Q80X50	ENSMUSG00000042520.16	Ubap2l	0.0390606	0.931451
P51660	ENSMUSG00000024507.6	Hsd17b4	-0.0291172	0.931451
Q9R1C8	ENSMUSG00000028747.10	Htr6	-0.0335788	0.931451
O35215	ENSMUSG00000001666.8	Ddt	0.0296439	0.931451
O88456	NA	Capns1	-0.0387046	0.931451
Q9D7J7	ENSMUSG00000078144.4	Capns2	-0.0387046	0.931451
P53996	ENSMUSG00000030057.15	Cnbp	0.0288552	0.931451
Q64176	ENSMUSG00000061959.13	Ces1e	0.0707471	0.931451
D3Z298	ENSMUSG00000074156.6	Ces1h	0.0707471	0.931451
Q91WU0	ENSMUSG00000031725.8	Ces1f	0.0707471	0.931451
P17751	ENSMUSG00000023456.14	Tpi1	-0.0404057	0.931451
V9GXK0	ENSMUSG00000098456.1	NA	0.0506203	0.931451
Q99MN9	ENSMUSG00000032527.13	Pccb	0.0309664	0.931451
Q14BI5	ENSMUSG00000031461.4	Myom2	-0.0298436	0.931451
Q99LX0	ENSMUSG00000028964.14	Park7	-0.0294742	0.931451
Q9D892	ENSMUSG00000074797.11	Itpa	-0.0339065	0.931451
Q99J39	ENSMUSG00000074064.6	Mlycd	-0.0331102	0.931451
V9GX31	ENSMUSG00000083780.8	NA	-0.0529518	0.931451
Q9D5T0	ENSMUSG00000013662.5	Atad1	-0.032453	0.931451
P31428	ENSMUSG00000019278.5	Dpep1	-0.0584545	0.931451
Q02819	ENSMUSG00000030824.17	Nucb1	0.0423322	0.931451
O35945	ENSMUSG00000024747.3	Aldh1a7	-0.0361278	0.931451
Q8VE95	ENSMUSG00000033707.8	C030006K11Rik	0.031305	0.931451
O08663	ENSMUSG00000036112.15	Metap2	0.0385119	0.931451
Q9WV98	ENSMUSG00000021079.15	Timm9	0.0309065	0.931451
Q9CQR4	ENSMUSG00000006717.6	Acot13	-0.0320764	0.931451
Q06770	ENSMUSG00000060807.7	Serpina6	-0.0407785	0.931451
P04919	ENSMUSG00000006574.15	Slc4a1	-0.0945392	0.931451
Q3URS9	ENSMUSG00000025645.8	Ccdc51	-0.0303328	0.931881
Q60605	ENSMUSG00000090841.2	Myl6	0.0308936	0.931881
P48722	ENSMUSG00000025757.12	Hspa4l	0.0403207	0.932611
Q6PHQ9	ENSMUSG00000011257.19	Pabpc4	-0.0505793	0.932611
Q99PR8	ENSMUSG00000038086.4	Hspb2	0.0439866	0.935239
Q9JLR9	ENSMUSG00000038412.8	Higd1a	0.0460956	0.937144
Q61292	ENSMUSG00000052911.9	Lamb2	0.0435655	0.937144
D3Z2H9	ENSMUSG00000058126.6	NA	0.0565651	0.937144
P97443	ENSMUSG00000055027.17	Smyd1	-0.0326117	0.937144
Q3ULD5	ENSMUSG00000021646.8	Mccc2	0.0261268	0.937144
Q9D6K8	ENSMUSG00000031198.4	Fundc2	0.0438476	0.937144
Q61234	ENSMUSG00000027488.12	Snta1	-0.0400937	0.937144
Q91VM9	ENSMUSG00000028013.16	Ppa2	0.0318538	0.937144
Q99J77	ENSMUSG00000028334.10	Nans	-0.0672073	0.937144
Q9D1G1	ENSMUSG00000024870.5	Rab1b	-0.0466145	0.937144
Q07076	ENSMUSG00000021814.16	Anxa7	-0.0532907	0.937534
Q64514	ENSMUSG00000041763.14	Tpp2	-0.0324806	0.937572
P43883	ENSMUSG00000028494.12	Plin2	-0.0481488	0.937698
P10605	ENSMUSG00000021939.7	Ctsb	-0.0309693	0.938014
P56480	ENSMUSG00000025393.12	Atp5b	0.0282956	0.938014
P48787	ENSMUSG00000035458.15	Tnni3	0.0371655	0.938014
P52480	ENSMUSG00000032294.17	Pkm	-0.0321506	0.938014
Q8BHE8	ENSMUSG00000025971.6	9430016H08Rik; Maip1	0.0388499	0.938735
Q5XKE0	ENSMUSG00000038670.11	Mybpc2	0.0307372	0.938735
Q3URE1	ENSMUSG00000015016.8	Acsf3	0.0440599	0.938735
O08532	ENSMUSG00000040118.15	Cacna2d1	0.0403469	0.938735
Q922R8	NA	Pdia6	-0.0660852	0.938735
Q8R2Q4	ENSMUSG00000021666.16	Gfm2	-0.0403373	0.939424
O70251	ENSMUSG00000025967.16	Eef1b2	0.0314923	0.939424
Q9WUR2	ENSMUSG00000021417.14	Eci2	0.0340009	0.939424
Q05816	ENSMUSG00000027533.10	Fabp5	0.0353394	0.939424
P23198	NA	Cbx3	0.0336033	0.939424
Q8BJY1	ENSMUSG00000026869.12	Psmd5	-0.0505511	0.939424
P10649	ENSMUSG00000058135.12	Gstm1	0.0274365	0.939424
Q6P9R2	ENSMUSG00000036737.12	Oxsr1	0.0284004	0.939424
Q8BZY3	ENSMUSG00000033658.16	Ddx19b	0.033346	0.939424
Q61655	ENSMUSG00000015023.7	Ddx19a	0.033346	0.939424
Q8C0L9	ENSMUSG00000027346.15	Gpcpd1	-0.0330493	0.939424
P35980	ENSMUSG00000059070.16	Rpl18	-0.0276014	0.939424
P50544	ENSMUSG00000018574.14	Acadvl	0.0359162	0.939424
Q8VDK1	ENSMUSG00000013997.10	Nit1	-0.0356902	0.944871
Q9QYJ0	ENSMUSG00000031701.6	Dnaja2	-0.0318387	0.944871
Q62425	ENSMUSG00000029632.7	Ndufa4	-0.0376831	0.944871
E9Q401	ENSMUSG00000021313.15	Ryr2	0.0516632	0.944871
Q9DC61	ENSMUSG00000026926.14	Pmpca	0.0280343	0.944871
P21107	NA	Tpm3	0.0341061	0.944871
Q9JLV1	ENSMUSG00000030847.8	Bag3	0.0301009	0.944871
Q9D1I5	ENSMUSG00000033429.10	Mcee	0.0299861	0.944871
Q91W97	ENSMUSG00000020080.8	Hkdc1	0.0465471	0.944871
Q8BGD8	ENSMUSG00000051671.7	1810063B05Rik; Coa6	0.0360432	0.944871
Q9CXW4	ENSMUSG00000059291.15	Rpl11	0.0338613	0.944871
P17183	ENSMUSG00000004267.16	Eno2	0.0456133	0.944871
Q6ZQ73	ENSMUSG00000030319.8	Cand2	-0.0377591	0.944871
A2AMM0	ENSMUSG00000028348.7	Murc; Cavin4	0.0274796	0.944871
P14115	ENSMUSG00000046364.14	Rpl27a	-0.0285732	0.944871
Q61087	ENSMUSG00000026639.18	Lamb3	-0.0565615	0.944871
P99026	ENSMUSG00000005779.12	Psmb4	0.0369887	0.944871
Q7TSQ8	ENSMUSG00000033624.10	Pdpr	0.049467	0.944871
P50462	ENSMUSG00000030470.15	Csrp3	-0.0497899	0.944871
P52196	ENSMUSG00000044986.8	Tst	0.0427999	0.944871
Q9WTQ8	NA	Timm23	-0.0319722	0.944871
Q9JHU2	NA	Palmd	-0.0322071	0.944871
Q99MN1	ENSMUSG00000031948.14	Kars	0.0248716	0.944871
P48962	ENSMUSG00000031633.4	Slc25a4	0.0339745	0.944871
P51150	ENSMUSG00000079477.9	Rab7	0.0313439	0.944871
Q9WVE8	ENSMUSG00000016664.14	Pacsin2	-0.0260326	0.945307
P62245	ENSMUSG00000008683.16	Rps15a	-0.0414868	0.945307
P16627	ENSMUSG00000007033.4	Hspa1l	-0.0276184	0.945307
P52825	ENSMUSG00000028607.16	Cpt2	0.0260426	0.945307
Q9CZD3	ENSMUSG00000029777.10	Gars	-0.0335805	0.945307
P15626	ENSMUSG00000040562.12	Gstm2	-0.0314999	0.945307
Q07456	ENSMUSG00000028356.4	Ambp	0.0385596	0.945307
Q9CWH6	ENSMUSG00000036743.3	Psma8	-0.0389208	0.945307
Q8K354	ENSMUSG00000022947.7	Cbr3	-0.0312573	0.945307
P19137	NA	NA	0.033919	0.945307
P47915	ENSMUSG00000048758.14	Rpl29; Gm8210	0.0557002	0.945449
P14602	ENSMUSG00000004951.10	Hspb1	-0.0322444	0.945449
P51174	NA	Acadl	0.0282377	0.945449
Q8K3C3	ENSMUSG00000028990.13	Lzic	0.0254273	0.945449
Q9R0X4	ENSMUSG00000025287.15	Acot9	0.0342992	0.945449
P48758	ENSMUSG00000051483.8	Cbr1	-0.0228951	0.945449
P62821	ENSMUSG00000020149.17	Rab1; Rab1a	-0.032495	0.945449
Q7TMK9	ENSMUSG00000032423.12	Syncrip	-0.0231915	0.945449
P27048	ENSMUSG00000027404.15	Snrpb	-0.0300428	0.945449
P63163	ENSMUSG00000102252.5	Snrpn	-0.0300428	0.945449
Q60930	ENSMUSG00000021771.13	Vdac2	0.0298379	0.947192
P31230	NA	Aimp1	0.0278775	0.949819
P63017	ENSMUSG00000015656.17	Hspa8	0.0275417	0.949819
Q792Z1	ENSMUSG00000071521.4	Try10	0.0347798	0.950122
P28656	ENSMUSG00000058799.15	Nap1l1	-0.0240094	0.95091
Q61081	ENSMUSG00000019471.10	Cdc37	-0.0284106	0.95091
Q76MZ3	ENSMUSG00000007564.14	Ppp2r1a	-0.0214814	0.95091
Q8CI43	ENSMUSG00000039824.4	Myl6b	0.0252477	0.951254
P62242	ENSMUSG00000047675.15	Rps8; Gm15501	0.0238234	0.953389
P62869	ENSMUSG00000055839.5	Tceb2; Elob	-0.0217604	0.954691
Q9CQ60	ENSMUSG00000031807.10	Pgls	-0.0204844	0.954691
Q8VHX6	ENSMUSG00000068699.12	Flnc	-0.0366542	0.954691
P47962	ENSMUSG00000058558.12	Rpl5	0.0401879	0.954691
Q8BGY2	ENSMUSG00000050192.8	Eif5a2	0.0241822	0.954691
Q8BMF4	ENSMUSG00000000168.9	Dlat	0.0224729	0.954691
P12382	ENSMUSG00000020277.10	Pfkl	-0.0341957	0.956473
P97379	ENSMUSG00000029405.16	G3bp2	-0.0388006	0.956473
Q5M8N4	NA	NA	0.02172	0.957245
G5E869	ENSMUSG00000026135.17	Zfp142	0.0414783	0.957245
A2AAJ9	NA	NA	-0.0227433	0.957245
Q02053	ENSMUSG00000001924.15	Uba1	0.0202001	0.957245
O35857	ENSMUSG00000002949.15	Timm44	-0.0226268	0.957245
P59017	ENSMUSG00000009112.4	Bcl2l13	-0.023371	0.957245
P62908	ENSMUSG00000030744.13	Rps3	-0.0254846	0.957245
Q99JR6	ENSMUSG00000032456.13	Nmnat3	0.0222272	0.959861
Q3TXS7	ENSMUSG00000026229.17	Psmd1	-0.0238776	0.959861
P24369	ENSMUSG00000032383.7	Ppib	-0.0205756	0.960057
Q9WTX5	ENSMUSG00000036309.14	Skp1a	-0.0307137	0.960057
Q9D880	ENSMUSG00000003438.17	Timm50	-0.0252199	0.960057
P70195	ENSMUSG00000026750.6	Psmb7	0.0250475	0.960057
O55234	ENSMUSG00000022193.6	Psmb5	0.0383586	0.960057
Q9Z2I9	ENSMUSG00000022110.13	Sucla2	0.0217603	0.960057
P07356	ENSMUSG00000032231.14	Anxa2	0.0313656	0.960057
P16125	ENSMUSG00000030246.11	Ldhb	-0.0309557	0.960057
Q3THE2	ENSMUSG00000034868.8	Myl12b	-0.0208572	0.960057
O35206	ENSMUSG00000028339.17	Col15a1	-0.0257201	0.960057
Q9WVK4	ENSMUSG00000024772.9; ENSMUSG00000107039.1	Ehd1	0.0203539	0.960057
S4R1R7	ENSMUSG00000081906.2	LOC280205	-0.0332168	0.960057
A0A140T8T4	ENSMUSG00000062456.3	Rpl9-ps6	-0.0332168	0.960057
P51410	ENSMUSG00000047215.14	Rpl9	-0.0332168	0.960057
P17156	ENSMUSG00000059970.7	Hspa2	0.0227938	0.960057
Q9JIF0	ENSMUSG00000109324.1	Prmt1	-0.0234934	0.960057
O55222	ENSMUSG00000030890.16	Ilk	-0.0228132	0.960057
P19783	ENSMUSG00000031818.12	Cox4i1	-0.0203399	0.960057
Q8CGK3	ENSMUSG00000041168.9	Lonp1	-0.0213234	0.960057
P17742	ENSMUSG00000071866.12	Ppia	0.0281215	0.960057
Q8R5I6	ENSMUSG00000027890.17	Gstm4	0.0312	0.960057
P26039	ENSMUSG00000028465.16	Tln1	0.0264741	0.960057
Q923D2	ENSMUSG00000040466.16	Blvrb	0.0221556	0.960057
Q80W21	ENSMUSG00000004035.12	Gstm7	-0.0209663	0.960057
P97493	ENSMUSG00000005354.15	Txn2	0.023881	0.960057
P34022	ENSMUSG00000005732.14; ENSMUSG00000099164.8	Ranbp1	0.0292769	0.960057
Q9QYI5	ENSMUSG00000026203.16	Dnajb2	0.0209512	0.960194
P62827	ENSMUSG00000029430.13	LOC100045999; Ran; LOC102641332	-0.0226977	0.961295
P23506	NA	Pcmt1	0.022833	0.961295
P14206	ENSMUSG00000032518.6	Rpsa; LOC100045332; LOC100505031; LOC102642689	-0.0218908	0.961295
Q64737	ENSMUSG00000022962.14	Gart	0.0313618	0.961295
Q8BTE0	ENSMUSG00000026154.4	1110058L19Rik; Sdhaf4	-0.030406	0.961295
Q9D1P4	ENSMUSG00000001774.8	Chordc1	-0.0319641	0.961295
P50247	ENSMUSG00000048087.5; ENSMUSG00000027597.15	Ahcy; Gm4737	0.0178339	0.961295
P45591	ENSMUSG00000062929.7	Cfl2	-0.0268486	0.961295
Q9R0M4	ENSMUSG00000025608.9	Podxl	-0.0201825	0.961295
P27659	ENSMUSG00000060036.13	Rpl3	-0.0217659	0.962529
Q91Z53	ENSMUSG00000035637.14	Grhpr	-0.0184106	0.963226
Q02357	NA	Ank1	-0.0280311	0.963226
Q6PHN9	ENSMUSG00000029518.15	Rab35	0.0228912	0.963226
Q61696	ENSMUSG00000091971.3	Hspa1a; Hspa1b	-0.0401474	0.963226
P17879	ENSMUSG00000090877.3	Hspa1b	-0.0401474	0.963226
Q91WM2	ENSMUSG00000058979.7	Cecr5; Hdhd5	-0.0189073	0.963226
P08249	ENSMUSG00000019179.10	Mdh2	-0.0278092	0.963226
P53994	ENSMUSG00000047187.9	Rab2a	-0.0323256	0.963226
P61089	ENSMUSG00000074781.5	Ube2n	-0.0194147	0.965786
O08709	NA	Prdx6	-0.0219685	0.965786
P80314	ENSMUSG00000034024.8	Cct2	-0.0184461	0.966094
Q8JZR0	ENSMUSG00000024981.5	Acsl5	0.0247075	0.966094
P83940	ENSMUSG00000079658.9	Tceb1; Eloc; LOC101056616; LOC102642819	-0.0159604	0.966094
P60335	ENSMUSG00000051695.6	Pcbp1	-0.019172	0.966094
Q9R1P3	ENSMUSG00000028837.8	Psmb2	-0.0263932	0.966094
G3UW82	ENSMUSG00000033196.17	Myh2	-0.0247298	0.966094
P97351	ENSMUSG00000028081.6	Rps3a; Rps3a1	0.0171652	0.966403
Q9D7P6	ENSMUSG00000025825.12	Iscu	-0.0157624	0.969192
Q8CHP8	ENSMUSG00000043445.6	Pgp	0.0177425	0.970214
P14148	ENSMUSG00000043716.13	Rpl7	0.0223831	0.970229
Q9R1P0	ENSMUSG00000032301.13	Psma4	-0.0267684	0.972081
O08997	ENSMUSG00000018585.9	Atox1	0.0188447	0.972244
Q9CPN9	ENSMUSG00000029882.5	2210010C04Rik	-0.0190877	0.972244
P15508	NA	Spnb1; Sptb	-0.0204441	0.973004
Q9QUM9	ENSMUSG00000021024.14	Psma6	0.0273003	0.975529
Q8R016	ENSMUSG00000020840.10	Blmh	0.0239457	0.9785
Q01853	ENSMUSG00000028452.7	Vcp	-0.0146948	0.9785
P14211	ENSMUSG00000003814.8	Calr	0.0172808	0.9785
V9GXA7	ENSMUSG00000081607.2	NA	-0.0225383	0.9785
P16546	ENSMUSG00000057738.13	Spna2; Sptan1	0.0173831	0.978776
Q99NB8	ENSMUSG00000008604.11	Ubqln4	-0.0160484	0.978848
Q6WVG3	NA	Kctd12	-0.0305405	0.97948
V9GX06	ENSMUSG00000099294.1	NA	0.0171292	0.97948
Q99L45	ENSMUSG00000074656.12	Eif2s2	0.0249012	0.981407
Q9JK42	ENSMUSG00000038967.13	Pdk2	0.0180538	0.981407
Q8VHM5	ENSMUSG00000066037.14	Hnrnpr	-0.0160196	0.981407
Q9JJI8	ENSMUSG00000057322.12	Rpl38; Rpl38-ps1; Rpl38-ps2	-0.0150832	0.981407
Q8R1G2	ENSMUSG00000022235.14	Cmbl	0.0177013	0.981407
F8VPN4	ENSMUSG00000033400.14	Agl	-0.0142707	0.981407
Q8BGF0	ENSMUSG00000038112.15	AW551984	-0.0193636	0.981407
Q08857	ENSMUSG00000002944.15	Cd36	0.0191715	0.981407
Q71LX4	NA	Tln2	-0.0141938	0.981407
Q9CQ40	ENSMUSG00000007338.9	Mrpl49	0.018917	0.981407
P24527	ENSMUSG00000015889.8	Lta4h	-0.0149529	0.981407
Q8WTY4	ENSMUSG00000031781.14	Ciapin1	0.014446	0.981407
Q06890	ENSMUSG00000022037.14	Clu	-0.0183938	0.981407
P23116	ENSMUSG00000024991.7	Eif3a	0.0141114	0.981407
A0A1B0GRG8	ENSMUSG00000082815.2	NA	-0.014273	0.981407
O54724	ENSMUSG00000004044.9	Ptrf; Cavin1	-0.0122164	0.981407
Q62159	ENSMUSG00000002233.13	Rhoc	-0.0208207	0.981407
Q9QUI0	ENSMUSG00000007815.13	Rhoa	-0.0208207	0.981407
P26883	ENSMUSG00000032966.14	Fkbp1a	0.020145	0.981407
P61014	ENSMUSG00000038583.13	Pln	0.0134118	0.981407
P07310	ENSMUSG00000030399.2	Ckm	-0.0170202	0.981407
P62082	ENSMUSG00000061477.3	Rps7	-0.015279	0.981407
A0A0A6YVU8	ENSMUSG00000042165.8	Gm9774	-0.0127582	0.981407
Q9JKV1	ENSMUSG00000039041.15	Adrm1	-0.0127582	0.981407
Q9D819	ENSMUSG00000020089.8	Ppa1	0.01476	0.981407
P06728	ENSMUSG00000032080.6	Apoa4	-0.0137474	0.981407
E9PX29	ENSMUSG00000011751.16	Spnb4; Sptbn4	0.021759	0.981407
P62075	ENSMUSG00000020219.7	Timm13	0.015216	0.981407
Q9CPQ1	ENSMUSG00000014313.14	Cox6c	0.0176739	0.981407
Q8VEM8	ENSMUSG00000061904.12	Slc25a3	0.0195575	0.981407
Q9D6Y7	ENSMUSG00000054733.9	Msra	-0.0145169	0.981407
Q5SUV5	ENSMUSG00000044951.13	Mylk4	-0.0112848	0.981407
Q8VCR8	ENSMUSG00000027470.9	Mylk2	-0.0112848	0.981407
Q3UIZ8	ENSMUSG00000031698.14	Mylk3	-0.0112848	0.981407
P58682	ENSMUSG00000040522.5	Tlr8	-0.0223893	0.981407
Q9R1P4	ENSMUSG00000030751.18	Psma1	-0.0293685	0.981407
Q9DBP5	NA	Cmpk1	0.0193753	0.981407
P57776	NA	Eef1d	0.0135651	0.981407
Q8CI51	ENSMUSG00000028273.15	Pdlim5	-0.0126107	0.981407
O35226	ENSMUSG00000005625.15	Psmd4	0.0179754	0.981407
Q99LD4	NA	Gps1	-0.0109173	0.981407
Q64436	NA	Atp4a	0.0228102	0.981407
Q8BG32	ENSMUSG00000017428.16	Psmd11	-0.0141872	0.981407
P62874	ENSMUSG00000029064.15	Gnb1	0.0145653	0.981407
Q9CX60	ENSMUSG00000024063.12	Lbh	0.013143	0.981407
Q8R1S0	ENSMUSG00000021235.13	Coq6	0.0133187	0.981407
P14131	ENSMUSG00000037563.15	Rps16-ps2; Rps16	-0.0108642	0.981407
P09411	ENSMUSG00000062070.12	Pgk1	0.012011	0.981407
P51667	ENSMUSG00000013936.12	Myl2	0.013086	0.981407
P19123	ENSMUSG00000091898.8	Tnnc1	-0.0129517	0.981407
Q8BG37	ENSMUSG00000050114.7	Prdx6b	0.0138159	0.981407
Q6S9I3	ENSMUSG00000060459.13	Kng2	-0.0105702	0.981407
Q00623	ENSMUSG00000032083.8	Apoa1	-0.0145438	0.981407
P80317	NA	Cct6a	-0.0110994	0.981407
Q8BWM0	ENSMUSG00000026820.5	Ptges2	-0.0109502	0.981407
P31254	ENSMUSG00000069053.11	Uba1y; Ube1y1	0.0106963	0.981407
Q4KML4	NA	3110003A17Rik; Abracl	-0.0138019	0.981407
Q61735	NA	Cd47	-0.0143985	0.981407
Q9CZL5	ENSMUSG00000021496.12	Pcbd2	-0.0111856	0.981407
P97470	ENSMUSG00000030697.7	Ppp4c	-0.0160943	0.981407
Q8K3A0	NA	Hscb	0.0123257	0.981407
O08917	ENSMUSG00000059714.13	Flot1	-0.0201883	0.981407
Q9Z1J3	ENSMUSG00000027618.17	Nfs1	-0.010866	0.981407
P28738	ENSMUSG00000026764.15	Kif5c	0.0145167	0.981407
Q61768	ENSMUSG00000006740.13	Kif5b	0.0145167	0.981407
Q924X2	ENSMUSG00000078937.8	Cpt1b	-0.0152536	0.981407
Q9CRB8	ENSMUSG00000004748.5	Mtfp1	0.0328174	0.981407
Q8VCF0	ENSMUSG00000037523.13	Mavs	0.012879	0.981407
Q9QZ23	ENSMUSG00000029993.16	Nfu1	-0.014615	0.981407
Q91YP0	ENSMUSG00000020988.8	L2hgdh	-0.015726	0.981407
O35459	ENSMUSG00000053898.12	Ech1	0.0134412	0.981407
Q8BH64	ENSMUSG00000074364.6	Ehd2	0.0127286	0.981407
Q9Z2U1	ENSMUSG00000068749.9	Psma5	0.0146645	0.981407
Q9CRD0	ENSMUSG00000029152.13	Ociad1	-0.0226784	0.981407
P48036	ENSMUSG00000027712.13	Anxa5	-0.0174665	0.981407
Q64105	NA	Spr	-0.0100617	0.981407
P63242	ENSMUSG00000078812.10	Eif5a	0.0102622	0.981407
Q9D2N4	NA	Dtna	-0.00922434	0.981407
Q9CQA3	ENSMUSG00000009863.14	Sdhb	0.00949673	0.981407
Q4VAE3	ENSMUSG00000062373.7	Tmem65	0.0127136	0.981407
P56391	ENSMUSG00000036751.7	Cox6b1	0.0107647	0.981599
Q9WUB3	ENSMUSG00000032648.14; ENSMUSG00000106877.3	Pygm	0.00897428	0.981599
Q9DCS3	ENSMUSG00000028910.12	Mecr	-0.0113453	0.981659
P62918	ENSMUSG00000003970.8	Rpl8	0.00937622	0.981943
Q8QZS1	ENSMUSG00000041426.12	Hibch	0.0104061	0.981943
P20108	ENSMUSG00000024997.7	Prdx3	0.0102301	0.981943
Q8CAK1	ENSMUSG00000049287.5	Iba57	-0.00835579	0.981943
Q9D8N0	ENSMUSG00000071644.10	Eef1g	-0.0105435	0.981943
E9Q7L0	ENSMUSG00000021913.7	Ogdhl	-0.00968959	0.981943
Q5SSZ5	ENSMUSG00000020422.13	Tns3	-0.010983	0.981943
E9Q0S6	ENSMUSG00000055322.15	Tns1	-0.010983	0.981943
Q8CGB6	ENSMUSG00000037003.15	Tenc1; Tns2	-0.010983	0.981943
Q00897	ENSMUSG00000071177.4	Serpina1d	0.00965298	0.981943
P62717	ENSMUSG00000045128.9	Rpl18a	-0.0129532	0.981943
Q68FG2	ENSMUSG00000067889.4	Spnb3; Sptbn2	-0.00992564	0.981943
Q8R2G4	NA	Art3	-0.0158354	0.981943
Q9CR51	ENSMUSG00000039105.6	Atp6v1g1	0.0107048	0.981943
Q91WK2	ENSMUSG00000022312.10	Eif3h	-0.0111322	0.981943
Q60597	ENSMUSG00000020456.17	Ogdh	0.00809855	0.981943
P47955	ENSMUSG00000007892.8	Rplp1	-0.009203	0.981943
P30275	ENSMUSG00000000308.14	Ckmt1	0.0084325	0.981943
Q9Z2I0	ENSMUSG00000005299.6	Letm1	0.00987723	0.983601
Q9ESB3	NA	Hrg	-0.00926221	0.983601
Q9D517	ENSMUSG00000001211.15	Agpat3	-0.0114545	0.983601
P27773	ENSMUSG00000027248.13	Pdia3	-0.00732672	0.983601
Q9D8Y0	NA	Efhd2	0.0137952	0.983601
P56565	NA	S100a1	-0.014252	0.983601
P62281	ENSMUSG00000003429.11	Rps11	-0.00802753	0.983601
Q9D8Z2	ENSMUSG00000029535.4	Triap1	0.0213039	0.983601
P56399	ENSMUSG00000038429.10	Usp5	-0.00740166	0.983601
Q9CZX8	ENSMUSG00000040952.16	Rps19	0.00662898	0.983601
Q8VE38	ENSMUSG00000021906.13	Oxnad1	-0.00978482	0.983601
O70435	ENSMUSG00000060073.9	Psma3	0.00937005	0.983601
Q9CQF4	ENSMUSG00000019797.11	1700021F05Rik	0.00773683	0.983601
Q9CZ42	NA	Carkd; Naxd	0.0097518	0.983601
P26041	ENSMUSG00000031207.16	Msn	-0.00914742	0.983601
P02802	ENSMUSG00000031765.8	Mt1	-0.0321403	0.983601
Q9JJW5	ENSMUSG00000028116.13	Myoz2	0.00676146	0.983601
Q9WUA3	ENSMUSG00000021196.13	Pfkp	-0.00956648	0.983601
P29699	ENSMUSG00000022868.5	Ahsg	-0.00729191	0.983601
Q6PIC6	ENSMUSG00000040907.15	Atp1a3	-0.0114191	0.983601
P28271	ENSMUSG00000028405.9	Aco1	0.0129286	0.983601
O35887	ENSMUSG00000029767.16	Calu	-0.0130638	0.983601
P70695	ENSMUSG00000021456.7	Fbp2	-0.00755897	0.983601
E9PWZ3	ENSMUSG00000002500.15	Rpl3l	0.00760306	0.983601
P54822	ENSMUSG00000022407.9	Adsl	-0.00619501	0.98547
Q8VDN2	ENSMUSG00000033161.10	Atp1a1	-0.00920375	0.98547
P70404	ENSMUSG00000002010.17	Idh3g	0.0070538	0.987127
P61358	ENSMUSG00000063316.13; ENSMUSG00000073640.2	Rpl27; LOC108167922	-0.0108753	0.989381
O35639	ENSMUSG00000029484.12	Anxa3	-0.0112025	0.989381
E9PV24	ENSMUSG00000028001.16	Fga	-0.00745865	0.989381
P22599	ENSMUSG00000071178.11	Serpina1b	0.00607779	0.989381
P14152	ENSMUSG00000020321.15	Mdh1	0.00779363	0.989381
P56380	ENSMUSG00000028443.6	Nudt2	-0.00593219	0.989381
P62196	ENSMUSG00000020708.12	Psmc5	-0.00674834	0.989381
Q9WVB0	ENSMUSG00000031586.16	Rbpms	-0.0104847	0.989381
Q921H9	ENSMUSG00000048351.14	Selrc1; Coa7	0.00604147	0.990609
Q8JZQ9	ENSMUSG00000056076.13	Eif3b	-0.00708011	0.990609
Q9JHW2	ENSMUSG00000022751.8	Nit2	0.00488421	0.990609
P42669	ENSMUSG00000043991.4	Pura	0.00578575	0.990609
Q99PG2	ENSMUSG00000049401.10	Ogfr	-0.0099177	0.990609
Q3UTJ2	NA	Sorbs2	0.00687268	0.991645
Q60865	ENSMUSG00000027184.14	Caprin1	-0.00615791	0.992151
Q60692	ENSMUSG00000018286.6	Psmb6	0.00899692	0.992151
Q9CZ44	ENSMUSG00000027455.16	Nsfl1c	-0.00616773	0.992151
O70250	ENSMUSG00000020475.3	Pgam2	-0.00605618	0.992151
Q9JKS4	ENSMUSG00000021798.13	Ldb3	0.00486267	0.992151
P62137	ENSMUSG00000040385.6; ENSMUSG00000096994.2	Ppp1ca	-0.00729924	0.992151
Q9CQ19	ENSMUSG00000067818.6	Myl9	0.00462795	0.994491
Q8K2B3	ENSMUSG00000021577.13	Sdha	-0.00416165	0.996299
Q9CYR0	ENSMUSG00000029911.14	Ssbp1	0.00660253	0.996615
Q8K4F5	ENSMUSG00000040532.14	Abhd11	-0.00458977	0.996615
P37804	ENSMUSG00000032085.5	Tagln	-0.00391377	0.996615
Q62261	ENSMUSG00000020315.18	Spnb2; Sptbn1	0.00464101	0.996615
P97823	ENSMUSG00000025903.14	Lypla1	-0.0038398	0.996615
P49722	ENSMUSG00000015671.10	Psma2	0.00629671	0.996615
Q8BIJ6	ENSMUSG00000026618.11	Iars2	-0.00376976	0.996615
P14142	ENSMUSG00000018566.14	Slc2a4	-0.00670276	0.996615
P17182	ENSMUSG00000059040.4; ENSMUSG00000063524.13	Eno1; Gm5506; Eno1b	-0.00359878	0.996615
Q60631	ENSMUSG00000059923.13	Grb2	0.0051764	0.999785
Q8R404	ENSMUSG00000049760.5	2410015M20Rik	-0.00282596	0.999785
Q3V384	ENSMUSG00000038302.14	Lace1; Afg1l	-0.0037786	0.999785
Q9DBG5	ENSMUSG00000024197.9	Plin3	0.00333707	0.999785
Q91WK5	ENSMUSG00000034424.5	Gcsh	0.00324817	0.999785
P47911	ENSMUSG00000029614.13	Rpl6	-0.00396153	0.999785
Q61316	NA	Hspa4	-0.00282116	0.999785
Q99KC8	ENSMUSG00000023186.14	Vwa5a	0.00264345	0.999785
Q8BP67	ENSMUSG00000098274.7	Rpl24	-0.0042372	0.999785
Q6P8J7	ENSMUSG00000021622.3	Ckmt2	-0.00242243	0.999785
P43023	ENSMUSG00000030785.8	Cox6a2	-0.002245	0.999785
Q9R0H0	ENSMUSG00000020777.16	Acox1	-0.0024895	0.999785
P57722	ENSMUSG00000001120.15	Pcbp3	0.00264264	0.999785
Q61990	ENSMUSG00000056851.13	Pcbp2	0.00264264	0.999785
Q01339	ENSMUSG00000000049.11	Apoh	0.00332581	0.999785
P48428	ENSMUSG00000042043.5	Tbca	-0.00198513	0.999785
Q9JMH6	ENSMUSG00000020250.10	Txnrd1	-0.00194724	0.999785
P62500	NA	Tsc22d1	-0.00195156	0.999785
P09542	ENSMUSG00000059741.13	Myl3	-0.00222796	0.999785
Q8CJF9	ENSMUSG00000028842.15	Ago3; Eif2c3	0.00196093	0.999785
Q6P6M7	ENSMUSG00000029173.12	Sepsecs	-0.00618745	0.999785
P62900	ENSMUSG00000073702.11	Rpl31	-0.00310454	0.999785
Q9R1P1	ENSMUSG00000069744.7	Psmb3	-0.00229018	0.999785
P80315	ENSMUSG00000007739.10	Cct4	0.00152285	0.999785
P23953	ENSMUSG00000057400.14	Ces1c	-0.00165918	0.999785
A0A1Y7VJN6	NA	NA	-0.00310316	0.999785
P03987	NA	Ighg3	-0.00310316	0.999785
P49813	ENSMUSG00000028328.13	Tmod1	0.00147124	0.999785
Q62095	ENSMUSG00000069045.11	Ddx3y	-0.00155261	0.999785
Q62167	ENSMUSG00000000787.12	Ddx3x	-0.00155261	0.999785
P16381	ENSMUSG00000039224.1	D1Pas1	-0.00155261	0.999785
P70296	ENSMUSG00000032959.12	Pebp1	-0.00133088	0.999785
Q6IRU5	ENSMUSG00000047547.14	Cltb	0.00141589	0.999785
Q02013	ENSMUSG00000004655.5	Aqp1	0.00136448	0.999785
Q9CRA7	ENSMUSG00000054894.5	Atp5s	0.0016081	0.999785
Q8K0D5	ENSMUSG00000027774.16	Gfm1	0.000995004	0.999785
Q8CHS7	ENSMUSG00000033044.12	Dhrs7c	-0.00104992	0.999785
Q99KR7	ENSMUSG00000021868.6	Ppif	-0.00109343	0.999785
Q9QYG0	ENSMUSG00000004558.14	Ndrg2	0.000711751	0.999785
P08032	ENSMUSG00000026532.7	Spna1; Spta1	0.00121729	0.999785
Q9JK92	ENSMUSG00000041548.4	Hspb8	-0.0010436	0.999785
Q61820	ENSMUSG00000083649.5	Rasl2-9	0.000453021	0.999785
P15105	ENSMUSG00000026473.15	Glul	-0.000643087	0.999785
P52019	ENSMUSG00000022351.14	Sqle	0.00104681	0.999785
P47857	ENSMUSG00000033065.13	Pfkm	0.000283211	0.999785
Q70KF4	NA	Cmya5	-0.00028931	0.999785
Q14AA6	ENSMUSG00000028287.4	1700009N14Rik	-0.0002657	0.999785
P53986	ENSMUSG00000032902.1	Slc16a1	0.000211022	0.999785
P35700	ENSMUSG00000028691.12	Prdx1	-0.000103647	0.999785
Q9DAK9	ENSMUSG00000036504.6	Phpt1	-7.13048e-05	0.999785
Q9D023	ENSMUSG00000026568.6	Mpc2	-4.20572e-05	0.999785
Q8C3X2	ENSMUSG00000030613.13	Ccdc90b	1.88462e-05	0.999785
Q5SX39	ENSMUSG00000057003.12	Myh4	NA	NA
Q5SX40	ENSMUSG00000056328.14	Myh1	NA	NA
P13541	ENSMUSG00000020908.14	Myh3	NA	NA
P05213	ENSMUSG00000023004.8	Tuba1b	NA	NA
Q8BFZ3	ENSMUSG00000055194.3	Actbl2	NA	NA
Q9CWF2	ENSMUSG00000045136.5	Tubb2b	NA	NA
Q7TMM9	ENSMUSG00000058672.6	Tubb2a	NA	NA
Q9ERD7	ENSMUSG00000062380.4	Tubb3	NA	NA
Q9ET01	ENSMUSG00000021069.16	Pygl	NA	NA
Q9QXY6	ENSMUSG00000024065.7	Ehd3	NA	NA
V9GXQ2	ENSMUSG00000099104.1	NA	NA	NA
P19639	ENSMUSG00000004038.9	Gstm3	NA	NA
O08638	NA	Myh11	NA	NA
Q61879	ENSMUSG00000020900.15	Myh10	NA	NA
Q99JB8	ENSMUSG00000027257.13	Pacsin3	NA	NA
Q8BWB1	ENSMUSG00000039376.13	Synpo2l	NA	NA
Q62000	ENSMUSG00000021390.5	Ogn	NA	NA
P54797	NA	D16H22S680E; Tango2	NA	NA
P43276	ENSMUSG00000058773.2	Hist1h1b	NA	NA
Q8C5H8	ENSMUSG00000022253.14; ENSMUSG00000111527.1	Nadk2; Nadkd1	NA	NA
Q60649	ENSMUSG00000001829.17	Clpb	NA	NA
Q505D7	ENSMUSG00000052214.9	Opa3	NA	NA
Q8BRK8	ENSMUSG00000028518.8	Prkaa2	NA	NA
P61222	ENSMUSG00000058355.8	Abce1	NA	NA
P21460	ENSMUSG00000027447.6	Cst3	NA	NA
Q9D7N3	ENSMUSG00000060679.14	Mrps9	NA	NA
Q9CQR2	ENSMUSG00000039001.12	Rps21	NA	NA
D3Z3N4	ENSMUSG00000020069.16	Hnrnph3	NA	NA
Q99JW2	NA	Acy1	NA	NA
Q9CQ89	ENSMUSG00000024194.15	Cuta	NA	NA
Q14C51	ENSMUSG00000063884.6	Ptcd3	NA	NA
Q923T9	ENSMUSG00000021820.16	Camk2g	NA	NA
P28652	ENSMUSG00000057897.14	Camk2b	NA	NA
P11798	ENSMUSG00000024617.16	Camk2a	NA	NA
Q62318	ENSMUSG00000005566.14	Trim28	NA	NA
P11276	ENSMUSG00000026193.15	Fn1	NA	NA
Q9DB29	ENSMUSG00000062054.6	Iah1	NA	NA
Q64516	ENSMUSG00000025059.16	Gyk; Gk	NA	NA
Q8VHC3	ENSMUSG00000075702.9	Selm; Selenom	NA	NA
P27600	ENSMUSG00000000149.10	Gna12	NA	NA
P27601	ENSMUSG00000020611.14	Gna13	NA	NA
Q9WU28	ENSMUSG00000001289.12	Pfdn5	NA	NA
Q9DBL9	ENSMUSG00000032540.16	Abhd5	NA	NA
Q9EQK5	NA	Mvp	NA	NA
P10107	ENSMUSG00000024659.14	Anxa1	NA	NA
P48024	ENSMUSG00000035530.13	Eif1	NA	NA
Q9CXU9	ENSMUSG00000006941.5	Eif1b	NA	NA
Q63844	ENSMUSG00000063065.13	Mapk3	NA	NA
Q9CXT8	ENSMUSG00000029017.13	Pmpcb	NA	NA
Q8CC21	ENSMUSG00000042298.18	Ttc19	NA	NA
Q8C1A5	NA	Thop1	NA	NA
Q8QZR5	ENSMUSG00000022546.4	Gpt	NA	NA
P97429	ENSMUSG00000029994.17	Anxa4	NA	NA
Q9JHL1	NA	Slc9a3r2	NA	NA
Q9ES82	ENSMUSG00000022803.12	Popdc2	NA	NA
Q922Y1	ENSMUSG00000071655.11	Ubxn1	NA	NA
E9Q9K5	ENSMUSG00000019787.9	Trdn	NA	NA
E9Q4Z2	ENSMUSG00000042010.16	Acacb	NA	NA
Q9D0L7	ENSMUSG00000038525.16	Armc10	NA	NA
Q8QZY1	ENSMUSG00000033047.4	Eif3l	NA	NA
Q8VIJ6	ENSMUSG00000028820.13	Sfpq	NA	NA
Q8CC35	ENSMUSG00000043079.17	Synpo	NA	NA
Q8C635	ENSMUSG00000053624.3	Gykl1	NA	NA
Q8K1J6	ENSMUSG00000013736.16	Trnt1	NA	NA
Q9R1T4	ENSMUSG00000050379.15	2021-09-06	NA	NA
Q8K1R3	ENSMUSG00000020464.15	Pnpt1	NA	NA
O35114	ENSMUSG00000029426.8	Scarb2	NA	NA
P56393	ENSMUSG00000031231.4	Cox7b	NA	NA
Q9WVH9	ENSMUSG00000021186.8	Fbln5	NA	NA
P62331	ENSMUSG00000044147.7	Arf6	NA	NA
Q9CYZ2	ENSMUSG00000000827.18	Tpd52l2	NA	NA
Q7TNG8	ENSMUSG00000031958.16	Ldhd	NA	NA
Q91VN4	ENSMUSG00000030086.16	Chchd6	NA	NA
Q9CYW4	ENSMUSG00000038422.2	Hdhd3	NA	NA
Q5XPI3	ENSMUSG00000041528.15	Rnf123	NA	NA
Q91UZ5	ENSMUSG00000024525.6	Impa2	NA	NA
O70571	ENSMUSG00000019577.6	Pdk4	NA	NA
O88967	ENSMUSG00000026775.9	Yme1l1	NA	NA
O08807	ENSMUSG00000025289.15	Prdx4	NA	NA
Q8R5H1	ENSMUSG00000020124.10	Usp15	NA	NA
Q8BJZ4	NA	Mrps35	NA	NA
P35235	NA	NA	NA	NA
P62320	ENSMUSG00000020180.10	Snrpd3	NA	NA
Q920A7	ENSMUSG00000031967.15	Afg3l1	NA	NA
Q9D1X0	ENSMUSG00000014776.7	Nol3	NA	NA
Q99JY9	ENSMUSG00000026341.16	Actr3	NA	NA
Q8K0U4	ENSMUSG00000025092.6	Hspa12a	NA	NA
Q99K51	ENSMUSG00000016382.15	Pls3	NA	NA
Q91WK1	ENSMUSG00000051346.9	Spryd4	NA	NA
Q922B2	ENSMUSG00000026356.15	Dars	NA	NA
Q8BFS6	ENSMUSG00000065979.12	Cpped1	NA	NA
Q9CPX8	ENSMUSG00000020163.12	Uqcr11	NA	NA
Q9ESD7	ENSMUSG00000033788.15	Dysf	NA	NA
Q68FL6	ENSMUSG00000040354.14	Mars	NA	NA
Q9WVJ2	ENSMUSG00000025487.15	Psmd13	NA	NA
Q9CZM2	ENSMUSG00000012405.15	Rpl15	NA	NA
Q9D8W5	ENSMUSG00000020720.13	Psmd12	NA	NA
Q61733	ENSMUSG00000031533.4	Mrps31	NA	NA
Q91Z31	ENSMUSG00000028134.11	Ptbp2	NA	NA
P49615	ENSMUSG00000028969.10	Cdk5	NA	NA
Q9ES97	ENSMUSG00000024758.14	Rtn3	NA	NA
P09470	ENSMUSG00000020681.14	Ace	NA	NA
Q99K48	ENSMUSG00000031311.17	Nono	NA	NA
Q5SW19	NA	1300001I01Rik; Cluh	NA	NA
Q9CQN3	ENSMUSG00000033475.15	Tomm6	NA	NA
Q99PL5	NA	Rrbp1	NA	NA
Q9D113	ENSMUSG00000075467.4	Dnlz	NA	NA
Q60960	ENSMUSG00000022905.12	Kpna1	NA	NA
O35345	ENSMUSG00000003731.13	Kpna6	NA	NA
P62911	ENSMUSG00000057841.5	Rpl32; Rpl32p	NA	NA
Q80UY1	ENSMUSG00000024726.9	2410127L17Rik; Carnmt1	NA	NA
Q9JKZ2	ENSMUSG00000089774.2	Slc5a3	NA	NA
P11352	ENSMUSG00000063856.7	Gpx1	NA	NA
Q91WU5	ENSMUSG00000003559.7	As3mt	NA	NA
Q3THS6	ENSMUSG00000053907.10; ENSMUSG00000104463.2	Mat2a	NA	NA
Q9DBV3	NA	Dhx34	NA	NA
Q922P9	ENSMUSG00000022536.13	Glyr1	NA	NA
Q9JLJ2	NA	Aldh9a1	NA	NA
Q8K310	ENSMUSG00000037236.14	Matr3	NA	NA
Q9QZH3	ENSMUSG00000028651.12	Ppie	NA	NA
Q64339	ENSMUSG00000035692.6	Isg15	NA	NA
Q91YQ5	ENSMUSG00000030062.7	Rpn1	NA	NA
O35600	ENSMUSG00000028125.14	Abca4	NA	NA
F6U238	ENSMUSG00000031925.17	Maml2	NA	NA
Q9QXH4	ENSMUSG00000030789.9	Itgax	NA	NA
E9PY46	ENSMUSG00000024169.15	Ift140	NA	NA
Q8CB76	ENSMUSG00000073176.4	Zfp449	NA	NA
Q80X56	ENSMUSG00000033368.8	Trim69	NA	NA
Q62469	ENSMUSG00000015533.8	Itga2	NA	NA

## Sheet: DmAngel SILAF IP
UNIPROT	ENSEMBL	SYMBOL	Mitochondrial	logFC	adj.P.Val
Q7KUT2	FBgn0036892	Lon	TRUE	4.60506	0.000537661
P02515	FBgn0001223	Hsp22	FALSE	5.17086	0.00215243
Q24239	FBgn0016762	angel	FALSE	5.97022	0.00215243
P29845	FBgn0001220	Hsc70-5	TRUE	3.05183	0.00215243
Q7K1W5	FBgn0034027	CG8187	FALSE	6.2767	0.00605871
Q9VD14	FBgn0038961	CG13850	TRUE	2.89453	0.00627722
Q9VID7	FBgn0021856	l(2)k14505	TRUE	2.31716	0.00856379
Q9VW68	FBgn0036927	Gabat	TRUE	2.2507	0.0107436
O02649	FBgn0015245	Hsp60A	TRUE	6.34607	0.0109392
Q27237	FBgn0002174	CG5504	TRUE	2.64675	0.013825
Q94915	FBgn0016715	Reg-2	TRUE	2.15123	0.0153122
Q9VGQ1	FBgn0037891	CG5214	TRUE	1.79244	0.0161015
Q9W1H8	FBgn0025352	Thiolase	TRUE	1.29745	0.0201379
A1Z8D3	FBgn0061356	CG18003	FALSE	-1.79148	0.0213463
Q9V9A7	FBgn0042083	Mccc2	TRUE	2.28501	0.0421619
Q9W022	FBgn0035334	CG8993	TRUE	1.46539	0.0478712
A0A0B4LID7	FBgn0038745	CG4538	TRUE	1.0519	0.0478712
Q9VNW6	FBgn0037146	CG7470	TRUE	1.16071	0.0481513
Q9W086	FBgn0035272	mRpL46	TRUE	1.19749	0.0691891
Q9VMR6	FBgn0031703	CG12512	TRUE	1.66103	0.0691891
Q9VZF6	FBgn0035515	CG14997	TRUE	2.30037	0.0691891
Q9U4L6	FBgn0016041	Tom40	TRUE	2.13324	0.08514
Q9VE00	FBgn0038681	Cyp12a4	TRUE	1.2341	0.101881
P84029	FBgn0284248	Cyt-c-p	FALSE	-0.702503	0.112717
P54385	FBgn0001098	Gdh	TRUE	0.939468	0.113803
Q9VM14	FBgn0283658	muc	FALSE	1.07418	0.126567
A1ZB48	FBgn0034318	CG14500	FALSE	-0.740902	0.126567
Q9VXZ8	FBgn0027601	pdgy	TRUE	1.39956	0.1432
Q9VU35	FBgn0036334	CG11267	TRUE	-0.708262	0.1432
Q9W0Y1	FBgn0035083	Tina-1	FALSE	1.14468	0.1432
Q9V771	FBgn0033978	Cyp6a23	FALSE	-1.19721	0.143535
C0HK92	FBgn0266446	CG45076	FALSE	-2.07317	0.15064
Q8IPZ3	FBgn0031500	CG17221	TRUE	0.961852	0.15064
M9PHH0	FBgn0040234	c12.2	TRUE	1.56853	0.15064
X2JGK6	FBgn0036211	CG5946	FALSE	-0.756094	0.15064
Q9V496	FBgn0087002	apolpp	FALSE	1.1937	0.172204
Q7KSQ0	FBgn0037912	sea	TRUE	-0.749057	0.178251
Q7PLE6	FBgn0039993	CG17691	TRUE	0.861338	0.183432
Q9VN13	FBgn0037239	Sfxn1-3	TRUE	-0.57955	0.183432
Q8SY96	FBgn0052857	CG32857	TRUE	-1.07927	0.183432
P53501	FBgn0000044	Act57B	FALSE	-1.42857	0.206474
Q9VXY3	FBgn0030612	CG5599	TRUE	1.06348	0.206474
Q9V3W2	FBgn0001989	ND-B17	TRUE	0.726447	0.211754
Q7JWF1	FBgn0033465	Etf-QO	TRUE	1.17369	0.211754
Q9V3S9	FBgn0027348	bgm	TRUE	-0.624642	0.222523
Q9V3W7	FBgn0283477	SF2	FALSE	-1.06054	0.222866
P09180	FBgn0003279	RpL4	FALSE	0.539393	0.225118
P08879	FBgn0000150	awd	FALSE	-1.00993	0.230436
Q94511	FBgn0017566	ND-75	TRUE	0.923123	0.230436
P32100	FBgn0005593	RpL7	FALSE	0.657817	0.230436
A0A0B4KHF0	FBgn0015221	Fer2LCH	TRUE	-1.36365	0.232502
Q9VH69	FBgn0261599	RpS29	FALSE	1.12198	0.232502
Q9VXT5	FBgn0030655	CG9213	FALSE	-0.955651	0.232502
Q9VM58	FBgn0031877	Hmgcl	TRUE	0.644799	0.232502
Q9VD00	FBgn0038974	CG5377	TRUE	-0.491653	0.232502
P21914	FBgn0014028	SdhB	TRUE	0.597767	0.232502
Q94523	FBgn0261439	SdhA	TRUE	0.575804	0.232502
P0DKM0	FBgn0261353	Ccdc56	TRUE	-0.487724	0.232502
Q9V9T5	FBgn0039877	Mccc1	TRUE	0.61259	0.232502
P06742	FBgn0002772	Mlc1	FALSE	-1.51375	0.232502
Q9VL10	FBgn0260750	Mulk	TRUE	-1.88931	0.233389
Q76NR6	FBgn0030362	regucalcin	FALSE	0.693596	0.233558
Q94546	FBgn0019637	Atu	FALSE	-0.702581	0.233558
Q9V9S8	FBgn0266268	FeCH	TRUE	-0.477345	0.233558
Q9VSA3	FBgn0035811	Mcad	TRUE	0.714175	0.243712
Q9V3P0	FBgn0040309	Jafrac1	TRUE	-0.758518	0.245029
Q9W3Z3	FBgn0014031	Spat	TRUE	-1.03803	0.269855
Q9VVG5	FBgn0040793	CG7630	FALSE	-0.53311	0.283291
Q8IRR0	FBgn0029854	CG3566	TRUE	-0.577304	0.285635
O18404	FBgn0021765	scu	TRUE	0.897112	0.291951
Q9VE01	FBgn0038680	Cyp12a5	TRUE	0.643482	0.291951
Q9VMI3	FBgn0031771	ND-51	TRUE	0.474704	0.291951
Q9W3N9	FBgn0029969	CG10932	TRUE	-0.582357	0.291951
Q9VHT5	FBgn0037566	mRpL1	TRUE	-0.449459	0.305781
Q24407	FBgn0016119	ATPsynCF6	TRUE	-0.533395	0.305781
Q9VE80	FBgn0038610	CG7675	FALSE	-0.827345	0.313224
A1Z9A8	FBgn0033816	CG4679	TRUE	0.764426	0.313224
Q8T3X9	FBgn0026666	MagR	TRUE	-0.801297	0.313224
P19967	FBgn0000406	Cyt-b5-r	FALSE	-0.722315	0.313224
Q8MRW1	FBgn0267976	Tim23	FALSE	0.56939	0.313224
B7YZK8	FBgn0265356	tn	FALSE	3.63444	0.313224
Q9V9W3	FBgn0039857	RpL6	FALSE	0.520748	0.313224
Q9V397	FBgn0028479	Mtpalpha	TRUE	0.433699	0.313224
Q94516	FBgn0019644	ATPsynB	TRUE	-0.418115	0.313224
Q9VEJ0	FBgn0038519	Prx3	TRUE	1.4369	0.313224
Q00637	FBgn0010213	Sod2	TRUE	-0.433025	0.313224
Q9V7Y2	FBgn0010591	Sply	FALSE	-0.471457	0.313224
Q9VJ44	FBgn0032715	CG17597	TRUE	-1.13023	0.313224
Q9VPE2	FBgn0037001	ND-39	TRUE	0.82868	0.313224
Q9W265	FBgn0017482	T3dh	TRUE	0.447371	0.313224
Q94920	FBgn0004363	porin	TRUE	-0.396074	0.313224
A1Z9M5	FBgn0050069	CG30069	FALSE	-0.622286	0.313224
Q8MT18	FBgn0039358	CG5028	TRUE	-0.468428	0.313224
Q7KW39	FBgn0023537	CG17896	TRUE	0.502483	0.313224
Q9W0U0	FBgn0025592	Gk1	TRUE	-0.884596	0.313779
Q8SYP9	FBgn0044510	mRpS5	TRUE	0.728187	0.313779
A1Z6N5	FBgn0033093	CG3270	TRUE	0.448386	0.313779
Q9U915	FBgn0283494	Adk2	FALSE	-0.544052	0.313779
P17336	FBgn0000261	Cat	FALSE	-0.610326	0.313779
Q9VHC0	FBgn0037707	RnpS1	FALSE	-0.520727	0.313779
Q9VXM4	FBgn0030703	MSBP	FALSE	-0.419199	0.316649
Q0E8E8	FBgn0026409	Mpcp2	TRUE	-0.486858	0.316649
P54361	FBgn0014184	Oda	FALSE	-0.681572	0.323932
Q9VT38	FBgn0036035	CG18178	FALSE	-0.512288	0.323932
Q95RA0	FBgn0040732	CG16926	FALSE	0.615653	0.323932
Q9V8M5	FBgn0034390	CG15093	TRUE	-0.432363	0.323932
M9PDQ9	FBgn0051974	CG31974	FALSE	-0.710177	0.323932
P91622	FBgn0017558	Pdk	TRUE	1.3927	0.323932
P53777	FBgn0259209	Mlp60A	FALSE	-1.06036	0.323932
P13395	FBgn0250789	alpha-Spec	FALSE	-0.701288	0.323932
P91928	FBgn0019960	Mitofilin	TRUE	-0.458262	0.323932
Q960M4	FBgn0038570	Prx5	TRUE	0.381807	0.323932
Q9W2U8	FBgn0083167	Neb-cGP	TRUE	-0.369575	0.323932
P35415	FBgn0003149	Prm	FALSE	-1.21604	0.323932
Q9VVL7	FBgn0036762	CG7430	TRUE	0.661327	0.323932
Q9V3C0	FBgn0015331	abs	FALSE	-0.817132	0.323932
Q9VAW1	FBgn0039581	Moca-cyp	FALSE	-0.624613	0.323932
O76927	FBgn0015521	RpS21	FALSE	0.406708	0.323932
Q8INN6;E1JIH3	FBgn0260463	Unc-115b	FALSE	-0.610093	0.329
Q9V4E0	FBgn0039909	ND-49	TRUE	0.60885	0.336607
A1Z803	FBgn0033451	Marc	TRUE	-0.952964	0.341545
Q9V3T2	FBgn0040383	CG5254	TRUE	-0.684712	0.342081
Q9VIF2	FBgn0032923	CG9248	FALSE	-0.739901	0.343059
Q9V4E7	FBgn0039915	Gat	FALSE	-0.622584	0.343483
Q9W1F7	FBgn0034936	Stoml2	TRUE	0.432407	0.343483
Q9VDT1	FBgn0038742	Arc42	TRUE	-0.633254	0.345954
Q9VAK5;Q9VXK7	FBgn0039669	ND-20L	TRUE	0.967994	0.347629
Q8SYJ2	FBgn0052230	ND-MLRQ	TRUE	-0.402005	0.347629
P13706	FBgn0001128	Gpdh1	TRUE	-0.50559	0.351356
Q8SXF0	FBgn0037529	mRpS9	TRUE	0.415975	0.352918
Q9VJ43	FBgn0015808	ScpX	TRUE	-0.559788	0.358682
Q86PD3	FBgn0050022	CG30022	TRUE	-0.344659	0.358682
Q9VQ91	FBgn0031401	papi	TRUE	-0.427789	0.358682
Q9VEY5	FBgn0038400	CG5903	TRUE	-0.437124	0.360501
Q9VF08	FBgn0038387	blp	TRUE	1.10315	0.36427
Q00963	FBgn0250788	beta-Spec	FALSE	-0.427919	0.36427
Q9W4U2	FBgn0029648	CG3603	TRUE	-0.736299	0.36427
P05661	FBgn0264695	Mhc	FALSE	-0.936433	0.36427
Q9VHS2	FBgn0040529	COX7A	TRUE	-0.374901	0.365601
Q9W2X6	FBgn0028342	ATPsyndelta	TRUE	-0.360449	0.378491
Q9VA81	FBgn0039765	mRpS18C	TRUE	-0.462332	0.381464
Q9W499	FBgn0029785	RpL35	FALSE	0.310216	0.381464
Q9VX36	FBgn0030853	ND-24	TRUE	0.368113	0.38288
P08645	FBgn0004636	Rap1	FALSE	-0.352545	0.384305
Q9VL70	FBgn0040064	yip2	FALSE	0.374307	0.385811
Q9VV75	FBgn0250814	UQCR-C2	TRUE	-0.321447	0.385811
Q9W334	FBgn0030136	RpS28b	FALSE	0.310336	0.391292
Q9V3G1	FBgn0261602	RpL8	FALSE	-0.407696	0.3917
Q9VYT3	FBgn0030344	Nrd1	FALSE	-0.785221	0.39506
Q9XZH6	FBgn0283536	Vha13	FALSE	-0.348418	0.39506
Q9VBI2	FBgn0028833	Dak1	FALSE	-0.653589	0.407817
Q9VHB2	FBgn0037714	CG9396	TRUE	-0.77559	0.407817
Q9VWI0	FBgn0031021	ND-18	TRUE	0.570862	0.407817
Q8SXU3	FBgn0034035	CG8207	FALSE	-0.602125	0.407817
Q9VP13	FBgn0037102	CRIF	TRUE	-0.466301	0.407817
Q9VZU4	FBgn0266582	ND-30	TRUE	0.500006	0.407817
Q7K485	FBgn0029093	cathD	FALSE	-0.366507	0.407817
A0A0C4DHC8	FBgn0010548	Aldh-III	TRUE	-0.351608	0.407817
Q9VXK0	FBgn0030724	Nipsnap	TRUE	0.355045	0.407817
Q9V6U9	FBgn0033883	CG16935	TRUE	-0.293011	0.407817
Q9VAI9	FBgn0039682	Obp99c	FALSE	-0.345103	0.407817
Q9VQD7	FBgn0031436	ND-B17.2	TRUE	0.41161	0.407817
Q9VZY0	FBgn0035370	Non2	FALSE	0.465306	0.407817
Q7JR58	FBgn0033879	Echs1	TRUE	-0.35581	0.407817
Q9VF05	FBgn0038389	CG5516	FALSE	-0.570049	0.413583
Q9VKM3	FBgn0010612	ATPsynG	TRUE	-0.308611	0.413583
Q9VC53	FBgn0051126	CG31126	FALSE	-0.316316	0.419368
P48610	FBgn0000116	Argk	FALSE	-0.330033	0.419368
P24156	FBgn0002031	l(2)37Cc	TRUE	-0.296731	0.420976
Q9V9E3	FBgn0033005	CG3107	TRUE	0.520799	0.421906
Q9VYT7	FBgn0030340	CG15740	FALSE	-0.34478	0.423744
Q9W141	FBgn0035032	ATPsynF	TRUE	-0.273523	0.431396
Q94514	FBgn0019624	COX5A	TRUE	-0.318136	0.440059
Q9VA18	FBgn0010808	Chchd3	TRUE	-0.498748	0.443373
Q9V9M8	FBgn0032986	CG3262	TRUE	0.350654	0.443373
Q960Y8	FBgn0038535	alt	FALSE	-1.49946	0.443373
Q7K5M6	FBgn0010620	CG10939	FALSE	0.474103	0.443373
Q7K5K3	FBgn0039635	Pdhb	TRUE	-0.271897	0.443373
Q0E9B6	FBgn0033699	RpS11	FALSE	0.290515	0.443373
Q0KHQ1	FBgn0064117	SLIRP1	TRUE	-0.347282	0.443373
Q9VU49	FBgn0036345	CG17300	TRUE	0.26877	0.443373
O77134	FBgn0038224	ATPsynE	TRUE	-0.267307	0.443373
C0HK95	FBgn0266451	fau	FALSE	-0.763624	0.448327
H9XVM9	FBgn0039897	CG1674	FALSE	-0.619515	0.450984
P48149;Q7KR04	FBgn0010198	RpS15Aa	FALSE	0.820991	0.453177
Q8MLS1	FBgn0085453	Mthfs	TRUE	0.519775	0.453177
P15007	FBgn0000579	Eno	TRUE	0.42438	0.45397
Q9VLX0	FBgn0286198	LKRSDH	FALSE	-0.721526	0.457711
Q9VIN9	FBgn0032849	mRpS18B	TRUE	0.434829	0.460583
Q24186;Q9VFE4	FBgn0002590	RpS5a	FALSE	0.345593	0.460583
Q9W401	FBgn0261955	kdn	TRUE	0.702914	0.460583
Q26365	FBgn0003360	sesB	TRUE	-0.270439	0.460583
Q9VIQ8	FBgn0032833	COX4	TRUE	-0.425362	0.460583
P07487;P07486	FBgn0001092	Gapdh2	TRUE	-0.263308	0.460583
Q9VN93	FBgn0260462	CG12163	FALSE	0.372409	0.460583
Q0KHZ6	FBgn0039697	CG7834	TRUE	-0.272538	0.463442
Q7JZK1	FBgn0033570	ND-B14	TRUE	1.3211	0.463734
Q9VZW7	FBgn0035383	CPT2	TRUE	-0.342892	0.463734
Q9VB74	FBgn0039488	CG6066	FALSE	-0.37218	0.463734
Q95029	FBgn0013770	Cp1	FALSE	0.252713	0.463734
Q9VHN4	FBgn0037610	CG8043	TRUE	-0.419911	0.472132
Q9VKC5	FBgn0032400	CG6770	FALSE	0.92596	0.478638
O97102	FBgn0264922	smt3	FALSE	0.323633	0.478638
P11997	FBgn0002564	Lsp1gamma	FALSE	0.423647	0.478638
Q24251	FBgn0016120	ATPsynD	TRUE	-0.246962	0.478638
P10981;P83967;P02574	FBgn0000046	Act87E	FALSE	-0.570714	0.478638
Q9VU43	FBgn0036340	SRm160	FALSE	-0.326014	0.478638
Q9VDT5	FBgn0038738	CG4572	FALSE	-0.342277	0.486523
P19351	FBgn0004169	up	FALSE	-0.592515	0.489041
Q9VFC7	FBgn0038294	Mf	FALSE	-1.01835	0.489236
Q7JZM8	FBgn0034001	mRpL41	TRUE	-0.333927	0.489236
Q9VIE8	FBgn0010100	mAcon1	TRUE	0.288343	0.489236
Q8WTC1	FBgn0026261	bonsai	TRUE	-0.444675	0.495936
M9PF61	FBgn0086254	CG6084	TRUE	-0.718235	0.503205
P39018	FBgn0010412	RpS19a	FALSE	0.605085	0.503205
Q9V438	FBgn0025678	CaBP1	FALSE	-0.682789	0.50978
A1ZAX1	FBgn0034258	eIF3c	FALSE	0.77603	0.510624
Q94522	FBgn0004888	Scsalpha1	TRUE	0.929847	0.510624
Q24439	FBgn0016691	ATPsynO	TRUE	-0.245578	0.510624
Q9VVU4	FBgn0036827	CG6843	FALSE	-0.421601	0.510624
P31009	FBgn0004867	RpS2	FALSE	0.491033	0.510624
Q9VAM6	FBgn0062442	Cisd2	TRUE	-0.347099	0.510624
Q9V4N3	FBgn0264294	Cyt-b5	FALSE	-0.401346	0.511413
A1ZBK7	FBgn0034443	cer	FALSE	0.419177	0.5128
P45594	FBgn0011726	tsr	FALSE	0.225934	0.516432
Q0E9E2	FBgn0027580	PCB	TRUE	-0.23951	0.519292
Q9VT69	FBgn0036058	CG6707	FALSE	0.410381	0.519292
P55828	FBgn0019936	RpS20	FALSE	0.255602	0.521361
Q9VQ29	FBgn0021906	RFeSP	TRUE	-0.439876	0.528819
P36241	FBgn0285950	RpL19	FALSE	0.284943	0.534744
Q24560;P08841	FBgn0284243	betaTub56D	FALSE	0.569274	0.534744
Q9VMS1	FBgn0015031	cype	TRUE	-0.225294	0.546786
Q9VA73	FBgn0028646	aralar1	TRUE	-0.382135	0.548059
Q0E8X7	FBgn0250838	roh	FALSE	-0.221357	0.550934
Q8T8W3	FBgn0016693	Past1	FALSE	-0.988319	0.551908
M9PF57	FBgn0264489	CG43897	FALSE	-0.699008	0.551908
Q9W457	FBgn0029823	Shmt	TRUE	0.367975	0.556565
O18332;O15971;O18338	FBgn0285937	Rab1	FALSE	0.370948	0.556565
O76895	FBgn0023535	arg	TRUE	-0.361134	0.56614
Q9V470	FBgn0029118	ScsbetaG	TRUE	0.315889	0.56614
C0HKA1;C0HKA0	FBgn0004403	RpS14a	FALSE	0.234085	0.56614
P55830	FBgn0017545	RpS3A	FALSE	0.223749	0.571884
Q9W229	FBgn0261596	RpS24	FALSE	0.224441	0.575136
Q9V3J1	FBgn0027779	VhaSFD	FALSE	-0.352864	0.589349
P20477	FBgn0001142	Gs1	TRUE	-0.642131	0.589349
Q9VYD7	FBgn0030480	Tim9a	TRUE	-0.248131	0.589349
Q9VZ01	FBgn0030292	CG11752	TRUE	-0.198605	0.589349
Q9VY87	FBgn0030521	CtsB1	TRUE	0.43857	0.59064
P41094	FBgn0010411	RpS18	FALSE	0.208225	0.59064
Q9VEX9	FBgn0024491	Bin1	FALSE	-0.400439	0.598764
Q9W5W8	FBgn0031092	CG9577	TRUE	0.253602	0.598764
P10987;P02572	FBgn0000042	Act5C	FALSE	-0.485622	0.598764
Q9VYM7	FBgn0259143	CG42258	FALSE	0.327849	0.598764
Q9VQR2	FBgn0021967	ND-PDSW	TRUE	0.311601	0.605769
Q7K274	FBgn0021979	l(2)k09913	FALSE	0.250046	0.605769
Q7JVK8	FBgn0034362	CG5323	FALSE	-0.205171	0.605769
Q9W1B9	FBgn0034968	RpL12	FALSE	0.373233	0.605769
Q9VTP4	FBgn0036213	RpL10Ab	FALSE	0.39692	0.605769
Q1RL13	FBgn0261625	GLS	TRUE	-0.256009	0.611137
Q9VY24	FBgn0030575	CG5321	FALSE	-0.258735	0.611137
P47949	FBgn0010424	TpnC73F	FALSE	0.398377	0.613749
Q9VXI6	FBgn0030733	UQCR-14	TRUE	-0.261566	0.613749
Q9VTF8	FBgn0036135	mRpL2	TRUE	-0.209809	0.613749
Q7K511	FBgn0023507	D2hgdh	TRUE	-0.192404	0.613749
Q9W3L4	FBgn0029990	CG2233	FALSE	-0.315418	0.618125
Q94519	FBgn0011361	ND-ACP	TRUE	0.788798	0.618125
Q3YMU0	FBgn0033663	ERp60	FALSE	-0.17758	0.618125
Q7JRC0	FBgn0033624	CG12384	FALSE	0.4525	0.619584
P26686	FBgn0004587	B52	FALSE	-0.330942	0.619584
Q7JYX2;Q8MZG9;A1Z729;Q7JUS1	FBgn0033204	CG2065	FALSE	-0.50153	0.630851
Q9VNE9	FBgn0037351	RpL13A	FALSE	0.307382	0.630851
P91929	FBgn0019957	ND-42	TRUE	0.260724	0.630851
Q9VIB5	FBgn0015575	alpha-Est7	FALSE	0.383576	0.630851
Q9VJY6	FBgn0032518	RpL24	FALSE	0.179075	0.630851
Q8T0D3	FBgn0026533	Dek	FALSE	0.266086	0.630851
P41092	FBgn0285948	RpL27A	FALSE	0.171748	0.630851
Q04691	FBgn0000639	Fbp1	FALSE	0.308568	0.630851
P11996	FBgn0002563	Lsp1beta	FALSE	-1.38998	0.631008
B7Z0E0	FBgn0001248	Idh	TRUE	-0.422832	0.631008
P35381	FBgn0011211	blw	TRUE	-0.167733	0.631008
Q9VXN2	FBgn0014391	sun	TRUE	-0.174076	0.631008
O01666	FBgn0020235	ATPsyngamma	TRUE	-0.175219	0.631008
P50887	FBgn0015288	RpL22	FALSE	0.179181	0.631008
Q9W125	FBgn0035046	ND-19	TRUE	0.215783	0.634487
Q9W4Z2	FBgn0040389	mRpL14	TRUE	-0.329975	0.651054
Q7YU24	FBgn0029870	Marf	TRUE	0.275649	0.658154
Q9W3R9	FBgn0029941	CG1677	FALSE	-0.356486	0.661332
P80455	FBgn0286213	RpS12	FALSE	0.263699	0.66441
Q9VTB4	FBgn0047038	ND-13B	TRUE	0.213739	0.66441
O77460	FBgn0016687	Nurf-38	TRUE	-0.1722	0.66441
O62619	FBgn0267385	PyK	TRUE	-0.167143	0.668564
Q9W0M0	FBgn0035169	Dci	FALSE	-0.371992	0.670866
Q8MLY8	FBgn0039713	RpS8	FALSE	0.168887	0.670866
Q9VYD9	FBgn0030478	CG1640	TRUE	0.159998	0.670866
Q9VZ49	FBgn0030251	CG2145	FALSE	-0.313057	0.673851
Q0KIE7	FBgn0011747	Ank	FALSE	-0.209386	0.673851
Q7KVX1	FBgn0028325	Pdha	TRUE	-0.155385	0.673851
Q9VJ86	FBgn0284256	bsf	FALSE	-0.19411	0.673851
P09491	FBgn0004117	Tm2	FALSE	-0.422901	0.675264
Q9V3D2	FBgn0021944	Coprox	TRUE	-0.253249	0.68542
Q9W2E8	FBgn0034645	ND-B12	TRUE	-0.192907	0.68616
Q8SYQ8	FBgn0033100	CG3420	TRUE	0.27404	0.686721
Q9VQM2	FBgn0031505	ND-B14.5B	TRUE	-0.250981	0.693654
Q0E8X8	FBgn0040660	CG13551	TRUE	-0.263661	0.693654
Q9V3Y4	FBgn0027786	Mtch	TRUE	0.279519	0.694474
O17445	FBgn0028697	RpL15	FALSE	0.181811	0.721741
Q9VHB0	FBgn0037716	Son	FALSE	-0.587149	0.721741
Q9VJ28	FBgn0032729	L2HGDH	TRUE	0.207668	0.72484
Q06559	FBgn0002622	RpS3	FALSE	0.178176	0.72484
Q27597	FBgn0015623	Cpr	FALSE	-0.331585	0.729342
A0A0B4KFE4	FBgn0263120	Acsl	TRUE	-0.189015	0.730643
P13709	FBgn0004656	fs(1)h	FALSE	-0.172529	0.730643
P54611	FBgn0283535	Vha26	FALSE	0.233319	0.732047
A8JV07	FBgn0030738	CG9915	FALSE	-0.256474	0.732047
Q7JXC4	FBgn0034259	P32	FALSE	0.152007	0.732047
Q9VKY3	FBgn0032229	CG5045	TRUE	0.137975	0.733869
P36188	FBgn0283471	wupA	FALSE	-0.396904	0.742497
A1Z6L9	FBgn0026761	Trap1	TRUE	0.184728	0.742497
P84040	FBgn0053901	His4r	FALSE	0.204679	0.742497
P46222	FBgn0013325	RpL11	FALSE	0.154069	0.742497
Q7K1C3	FBgn0034191	CG6984	TRUE	0.15153	0.742497
P50882	FBgn0015756	RpL9	FALSE	-0.149069	0.742497
P20432	FBgn0001149	GstD1	FALSE	-0.215607	0.749282
A1Z934	FBgn0033761	CG8778	TRUE	0.128918	0.749282
Q9W3X7	FBgn0029888	ND-ASHI	TRUE	0.150891	0.751125
Q9W380	FBgn0040931	CG9034	FALSE	-0.144157	0.751125
P11147	FBgn0266599	Hsc70-4	TRUE	-0.255413	0.751197
Q9VY92	FBgn0030519	CG11151	FALSE	-0.162833	0.754162
Q9VKX4	FBgn0032236	mRpS7	TRUE	0.262435	0.755491
Q9V460	FBgn0040273	Spt5	FALSE	0.226788	0.756586
Q9VEX6	FBgn0040237	bor	TRUE	-0.138117	0.758875
Q9VZX9	FBgn0035371	AhcyL1	FALSE	-0.310409	0.76698
Q9V597	FBgn0285949	RpL31	FALSE	0.195994	0.76698
Q9W4J4	FBgn0029715	CG11444	FALSE	0.168335	0.76698
Q7K3V6	FBgn0033184	mEFTu2	TRUE	-0.129283	0.76698
Q8T4G5	FBgn0036702	CG6512	TRUE	-0.138822	0.76698
P18932	NA	NULL	FALSE	0.163032	0.76698
P08570	FBgn0002593	RpLP1	FALSE	-0.144278	0.76698
Q9VVU2	FBgn0036825	RpL26	FALSE	-0.14177	0.770596
Q9VXQ0	FBgn0030686	mRpL3	TRUE	0.220118	0.77584
Q4U2Q5	FBgn0002887	mus201	FALSE	-0.236283	0.782298
Q9W237	FBgn0034743	RpS16	FALSE	0.107389	0.783273
Q9VKD3	FBgn0032393	Nfs1	TRUE	0.268111	0.789984
Q9VYV3	FBgn0030329	prtp	FALSE	-0.198522	0.791228
Q9VWH4	FBgn0027291	Idh3a	TRUE	-0.105383	0.793135
Q8SXQ5	FBgn0030584	CG14407	TRUE	-0.187113	0.794085
P54399	FBgn0014002	Pdi	FALSE	-0.111826	0.794085
Q9VAC1	FBgn0039737	CG7920	TRUE	-0.140685	0.795384
P61851	FBgn0003462	Sod1	FALSE	-0.157738	0.795472
Q9VVH3	FBgn0036726	QIL1	TRUE	-0.216846	0.795552
Q9VRJ4	FBgn0035588	CG10672	TRUE	-0.223094	0.795552
R9PY16;Q9W418;P18101;P15357;P0CG69	FBgn0029856	CG11700	FALSE	-0.705545	0.795552
A8JNI2	FBgn0035253	CG7971	FALSE	-0.28484	0.795624
P29327	FBgn0261592	RpS6	FALSE	0.117276	0.795624
Q9VJ19	FBgn0086710	RpL30	FALSE	0.13394	0.797717
Q9W3C8	FBgn0030056	CAH3	TRUE	-0.172586	0.809583
P41126	FBgn0011272	RpL13	FALSE	-0.18304	0.809583
P10735	FBgn0003714	tko	TRUE	0.180215	0.810226
A8JNJ6	FBgn0004167	kst	FALSE	-0.166185	0.812118
P06605;P06603;P06604	FBgn0003885	alphaTub84D	FALSE	0.200699	0.813775
Q9VG81	FBgn0038038	Sccpdh2	TRUE	-0.165873	0.813775
Q7KTJ7	FBgn0261822	Bsg	FALSE	-0.160916	0.814597
P22700	FBgn0263006	SERCA	FALSE	-0.120563	0.814614
P18432	FBgn0002773	Mlc2	FALSE	-0.293306	0.814614
A8DYI6	FBgn0010551	Phb2	TRUE	-0.144884	0.8152
M9PFR6	FBgn0262732	mbf1	FALSE	-0.20334	0.815607
Q9VV39	FBgn0285951	mRpS34	FALSE	-0.159539	0.817563
P18431	FBgn0003371	sgg	FALSE	-0.156115	0.817563
Q9VWD1	FBgn0031066	COX6B	TRUE	0.156876	0.817563
P08736	FBgn0284245	eEF1alpha1	FALSE	-0.10838	0.817563
Q9VLC5	FBgn0012036	Aldh	TRUE	-0.0968327	0.817563
Q8T3U2	FBgn0033912	RpS23	FALSE	0.100953	0.817563
Q9VAQ5	FBgn0039627	CG11837	FALSE	-0.142382	0.817563
P48604	FBgn0014877	Roe1	TRUE	0.13262	0.817563
A1Z9E3	FBgn0024556	mEFTu1	TRUE	-0.0862033	0.822022
P19889	FBgn0000100	RpLP0	FALSE	-0.103678	0.824633
Q9W5B5	FBgn0014903	CG14630	FALSE	0.151051	0.833166
Q7K569	FBgn0022160	Gpo1	TRUE	0.148626	0.837075
Q05825	FBgn0010217	ATPsynbeta	TRUE	0.0877759	0.837839
Q9VW26	FBgn0022774	Oat	TRUE	-0.195122	0.838752
Q9VG01	FBgn0283438	CG46280	FALSE	0.167182	0.839125
Q9VSL9	FBgn0035911	CG6638	TRUE	-0.152917	0.839125
Q02645	FBgn0263391	hts	FALSE	-0.105434	0.839125
O61231	FBgn0024733	RpL10	FALSE	-0.104409	0.839125
Q9W114	FBgn0040666	CG12848	TRUE	0.133558	0.844279
Q9VA02	FBgn0039827	CG1544	TRUE	-0.174491	0.855426
Q9VGC2	FBgn0037999	CG4860	TRUE	0.152102	0.856132
Q8IPP8	FBgn0051548	CG31548	FALSE	-0.0737633	0.860806
Q9VF27	FBgn0017567	ND-23	TRUE	0.0772286	0.860806
B7Z028	FBgn0031813	CG9527	FALSE	-0.318389	0.866679
Q8IRL9	FBgn0030170	CG2990	TRUE	-0.123634	0.866679
Q9VDE2	FBgn0038858	CG5793	TRUE	-0.10412	0.867076
Q9VVH5	FBgn0036728	UQCR-Q	TRUE	0.0799857	0.867076
Q8T3V6	FBgn0014023	mRpL47	TRUE	0.0750159	0.867076
Q9VNX4	FBgn0037138	P5CDh1	TRUE	0.0720341	0.867076
Q7JYH3	FBgn0034576	ND-B14.7	TRUE	0.0687637	0.867076
Q9VVU1	FBgn0036824	CG3902	TRUE	-0.0988252	0.870626
Q5U117	FBgn0086712	Egm	TRUE	0.120562	0.870647
P00334	NA	NULL	FALSE	0.120832	0.870647
P20478	FBgn0001145	Gs2	TRUE	-0.0869346	0.870647
Q9VTU2	FBgn0011455	ND-SGDH	TRUE	0.156724	0.870647
O16797	FBgn0020910	RpL3	FALSE	-0.0707626	0.870647
Q9V9M7	FBgn0032987	RpL21	FALSE	0.0818885	0.870647
Q9VJ12	FBgn0263198	Acn	FALSE	0.157185	0.873516
Q8SXQ1	FBgn0036857	Aldh7A1	TRUE	-0.0724617	0.873516
P31409	FBgn0005671	Vha55	FALSE	-0.0641717	0.877008
Q9V3D0	FBgn0001995	mRpL4	TRUE	0.0772154	0.884651
Q7K0A0	FBgn0033480	mRpL42	TRUE	-0.100177	0.886501
Q86BM5	FBgn0027932	Akap200	FALSE	0.329526	0.886501
Q9Y166	FBgn0027610	Dic1	TRUE	-0.0726235	0.886501
Q23978	FBgn0086347	Myo31DF	FALSE	0.0745234	0.886501
O18640	FBgn0020618	Rack1	FALSE	-0.0913441	0.886501
Q9VMB9	FBgn0031830	COX5B	TRUE	0.0638451	0.886501
Q9VBU9	FBgn0039300	RpS27	FALSE	0.0637811	0.886501
Q95SI7	FBgn0038924	CG6028	TRUE	0.15264	0.890355
Q9NJH0	FBgn0029176	eEF1gamma	FALSE	0.0613028	0.90859
Q9W5R8	FBgn0064225	RpL5	FALSE	-0.0712105	0.913565
M9PHA0	FBgn0014133	bif	FALSE	-0.137333	0.915713
Q7KN94	FBgn0010516	wal	TRUE	-0.0549086	0.915713
Q9VMC6	FBgn0031824	CG9547	TRUE	0.0848794	0.915713
Q9VBP6	FBgn0039349	Ssadh	TRUE	0.0528729	0.916346
P13060	FBgn0000559	eEF2	FALSE	0.116033	0.923532
Q9VBN5	FBgn0039359	RpL27	FALSE	0.0992967	0.924659
Q9VD58	FBgn0038922	Idh3b	TRUE	-0.0483051	0.924659
P29844	FBgn0001218	Hsc70-3	TRUE	-0.0650318	0.924659
Q9VS02	FBgn0035726	CG9953	FALSE	-0.0707829	0.931168
P84345	NA	NULL	FALSE	0.0748694	0.931168
Q9TVP3	FBgn0027654	jdp	FALSE	-0.0745406	0.931168
Q8MRM0	FBgn0030484	GstT4	FALSE	0.0468325	0.931168
F3YDF1	FBgn0034792	YME1L	TRUE	0.0591485	0.934887
Q9VDY6	FBgn0038692	Gdn1	FALSE	-0.103732	0.937201
Q7JY89	FBgn0028955	CG8788	FALSE	-0.0927763	0.937201
Q9VAY3	FBgn0039561	mfrn	TRUE	-0.0625746	0.937201
Q9VSR5	FBgn0011787	mRpL12	TRUE	-0.0392869	0.937201
Q9VJ87	FBgn0086707	ncm	FALSE	-0.0456868	0.937201
Q9VJZ4	FBgn0032511	ND-B22	TRUE	0.0366616	0.937201
Q9VMU0	FBgn0031684	ND-13A	TRUE	0.0468657	0.937959
Q9VHD3	FBgn0037696	GstZ1	TRUE	0.0518848	0.937959
Q9W3X0	FBgn0029895	CG14441	FALSE	-0.0593313	0.94367
Q9VES0	FBgn0038454	CG10324	FALSE	-0.128171	0.94367
Q9VLT7	FBgn0031980	RpL36A	FALSE	0.0453547	0.94367
Q9VQ79	FBgn0031392	AIF	TRUE	-0.0511004	0.94367
P16163	FBgn0003961	Uro	FALSE	-0.0362876	0.94367
Q9VN55	FBgn0010750	atms	FALSE	-0.0383464	0.94367
Q9W3W8	FBgn0029897	RpL17	FALSE	0.0309078	0.94367
Q9VQ88	FBgn0040715	CG15386	FALSE	-0.0579733	0.944516
Q05344	FBgn0010278	Ssrp	FALSE	-0.0747294	0.944516
P08646	FBgn0003205	Ras85D	FALSE	-0.0508672	0.947135
Q95TL8	FBgn0030734	CG9911	FALSE	-0.0345205	0.947762
Q9W4N8	FBgn0029687	Vap33	FALSE	-0.0423574	0.955504
Q9V4B8	FBgn0051999	CG31999	FALSE	0.0560772	0.955504
Q7KLX3	FBgn0021795	Tapdelta	FALSE	0.0434637	0.961458
Q9VF89	FBgn0038319	mRpL9	TRUE	-0.0395847	0.961458
P55841	FBgn0017579	RpL14	FALSE	0.0284387	0.961458
Q95U38	FBgn0037643	ScsbetaA	TRUE	-0.0288123	0.962089
A8JQW3	FBgn0037737	Pnn	FALSE	0.0563136	0.963266
Q8IRG6	FBgn0002183	dre4	FALSE	0.0338326	0.963266
Q9VU58	FBgn0040813	Nplp2	FALSE	-0.0361727	0.963869
P05389	FBgn0003274	RpLP2	FALSE	0.0264747	0.963869
Q0KI97	FBgn0083953	CG34117	TRUE	-0.0263258	0.963869
Q9VMX4	FBgn0262467	Scox	TRUE	-0.0319712	0.963869
P62152	FBgn0000253	Cam	FALSE	0.0612561	0.963869
A1ZA47	FBgn0265991	Zasp52	FALSE	-0.0759631	0.963869
A1ZBJ2	FBgn0034432	CG7461	TRUE	0.031656	0.963869
Q9W4I3	FBgn0029718	mRpL30	TRUE	0.0230189	0.963869
Q500Y7	FBgn0034245	UQCR-6.4	TRUE	0.0241967	0.96538
Q9VRL0	FBgn0035600	Cyt-c1	TRUE	0.0175805	0.96538
Q9VHI1	FBgn0037657	hyx	FALSE	-0.0586768	0.966825
Q9VFF0	FBgn0038271	UQCR-C1	TRUE	-0.0226335	0.966825
Q9VS34	FBgn0035753	RpL18	FALSE	-0.0173039	0.966825
Q23979	FBgn0010246	Myo61F	FALSE	-0.026342	0.967939
O96827	FBgn0028737	eEF1beta	FALSE	-0.0197916	0.967939
A8JNU6	FBgn0010352	Nc73EF	TRUE	-0.0166052	0.968238
Q7PLL3	FBgn0020660	eIF4B	FALSE	0.0173216	0.969367
Q03427	FBgn0010397	LamC	FALSE	-0.0344546	0.971129
Q9W402	FBgn0029868	ND-B16.6	TRUE	-0.012665	0.971129
P14318	FBgn0002789	Mp20	FALSE	0.0120013	0.971129
A1Z9J6	FBgn0050481	mRpL53	TRUE	-0.0165021	0.971647
P41093	FBgn0010409	RpL18A	FALSE	-0.0134059	0.971647
Q9VK60	FBgn0032453	CG6180	FALSE	-0.0415451	0.980938
Q9V3U6	FBgn0250848	26-29-p	FALSE	-0.00992257	0.9826
M9MS48;Q02427	FBgn0030479	Rbp1-like	FALSE	-0.0126578	0.984809
Q8SY69	FBgn0069923	CG41128	TRUE	0.00649898	0.984809
Q9VS57	FBgn0035771	Sec63	FALSE	-0.00755818	0.984809
Q8IRD3	FBgn0035438	PHGPx	TRUE	-0.00918427	0.984809
Q9VB10	FBgn0039537	CG5590	TRUE	-0.00525709	0.984809
Q9VH09	FBgn0037801	CG3999	TRUE	0.00935105	0.984809
Q9W547	FBgn0023519	mRpL16	TRUE	0.0058701	0.984809
Q8IPY3	FBgn0001125	Got2	TRUE	-0.00467418	0.992693

## Sheet: DmCG13850 IP
UNIPROT	SYMBOL	logFC	adj.P.Val	ENSEMBL	mitochondrial
Q9VD14	CG13850	5.38547	2.704e-05	FBgn0038961	FALSE
Q9VY28	mRpS25	2.65118	2.704e-05	FBgn0030572	FALSE
Q9W1B9	RpL12	2.90098	4.17278e-05	FBgn0034968	FALSE
Q9VXQ0	mRpL3	2.54817	4.17278e-05	FBgn0030686	FALSE
Q9VXB5	mRpL22	3.02319	4.17278e-05	FBgn0030786	FALSE
Q9VY48	mRpL38	2.42416	5.8509e-05	FBgn0030552	FALSE
Q7JVK1	mRpL18	2.40778	5.8509e-05	FBgn0026741	FALSE
Q9VHT5	mRpL1	2.59172	5.8509e-05	FBgn0037566	FALSE
Q9VLJ9	mRpL51	2.33372	5.8509e-05	FBgn0032053	FALSE
Q9W021	mRpL23	2.57938	5.8509e-05	FBgn0035335	FALSE
Q05344	Ssrp	-3.8453	5.8509e-05	FBgn0010278	FALSE
Q9W1L1	mRpL43	2.32247	5.8509e-05	FBgn0034893	FALSE
Q9VHN6	mRpL19	2.47268	5.8509e-05	FBgn0037608	FALSE
Q7JZM8	mRpL41	2.34749	5.8509e-05	FBgn0034001	FALSE
Q9W199	mRpS17	2.16369	5.8509e-05	FBgn0034986	FALSE
Q9W0S6	mRpL17	2.15718	5.8509e-05	FBgn0035122	FALSE
Q9VPT3	Dbp21E2	2.97555	5.9251e-05	FBgn0086130	FALSE
Q9VPW4	mtRNApol	2.6359	6.55364e-05	FBgn0261938	FALSE
Q9VNC1	mRpL44	2.3805	6.84852e-05	FBgn0037330	FALSE
Q9V3W7	SF2	-2.50912	7.25584e-05	FBgn0283477	FALSE
Q9VMY1	mRpL24	2.34596	7.32524e-05	FBgn0031651	FALSE
Q9W4I3	mRpL30	2.16954	7.32524e-05	FBgn0029718	FALSE
P55841	RpL14	3.72302	8.00307e-05	FBgn0017579	FALSE
Q9VEV5	mRpS33	2.12098	8.40098e-05	FBgn0038426	FALSE
Q9VZS5	RpL28	3.7223	8.40098e-05	FBgn0035422	FALSE
Q9VAY9	mRpS22	2.46708	8.40098e-05	FBgn0039555	FALSE
Q9V3E3	mRpL50	2.37271	8.41585e-05	FBgn0028648	FALSE
Q9VS34	RpL18	3.6495	8.41585e-05	FBgn0035753	FALSE
Q9VMX0	mRpL28	1.77383	8.41585e-05	FBgn0031660	FALSE
Q9VFB2	mRpS10	1.87233	8.41585e-05	FBgn0038307	FALSE
Q8SXF0	mRpS9	1.72516	8.41585e-05	FBgn0037529	FALSE
Q9VVN2	mRpS26	2.35304	8.41585e-05	FBgn0036774	FALSE
Q9VU36	mRpL20	2.12635	8.43537e-05	FBgn0036335	FALSE
Q9VMX4	Scox	2.24626	8.92711e-05	FBgn0262467	FALSE
Q8MS27	mRpL35	3.21487	9.17076e-05	FBgn0038923	FALSE
Q8SYP9	mRpS5	1.79998	9.17076e-05	FBgn0044510	FALSE
P09180	RpL4	3.57798	9.65217e-05	FBgn0003279	FALSE
Q9VNE9	RpL13A	3.59548	9.65217e-05	FBgn0037351	FALSE
Q9VCX3	mRpL45	2.01173	9.65217e-05	FBgn0263863	FALSE
P08570	RpLP1	2.63899	9.65217e-05	FBgn0002593	FALSE
Q9VUJ0	mRpL39	1.82556	9.65217e-05	FBgn0036462	FALSE
Q9V6Y3	mRpS16	2.0876	9.65217e-05	FBgn0033907	FALSE
Q9VUX1	mRpS31	2.08294	9.65217e-05	FBgn0036557	FALSE
Q9VZD5	mRpS6	2.24189	9.7737e-05	FBgn0035534	FALSE
Q9VE04	mRpL55	2.31122	9.7737e-05	FBgn0038678	FALSE
Q9VTF8	mRpL2	2.22699	9.7737e-05	FBgn0036135	FALSE
Q9W3L4	CG2233	-3.59789	9.7737e-05	FBgn0029990	FALSE
Q9VXP3	mRpS30	1.78882	9.89246e-05	FBgn0030692	FALSE
Q9V7Y2	Sply	2.08083	0.000100439	FBgn0010591	FALSE
Q8WTC1	bonsai	1.65248	0.000117499	FBgn0026261	FALSE
Q9VHQ0	mRpS18A	2.42958	0.000117499	FBgn0051450	FALSE
P41126	RpL13	3.28775	0.000119888	FBgn0011272	FALSE
A0A0B4LGD3	kcc	-3.49093	0.000142965	FBgn0261794	FALSE
Q9W253	mRpS29	1.64392	0.000135851	FBgn0034727	FALSE
P32100	RpL7	3.66197	0.000135851	FBgn0005593	FALSE
Q9VYI3	mRpL49	1.83576	0.000136478	FBgn0030433	FALSE
Q9VKU3	CG6094	2.85706	0.000142965	FBgn0032261	FALSE
Q9I7Q9	mRpL36	3.27425	0.0001659	FBgn0042112	FALSE
Q9VPF6	mRpL15	2.24774	0.000147695	FBgn0036990	FALSE
Q9VVX4	mRpL21	2.20568	0.000155585	FBgn0036853	FALSE
P41093	RpL18A	3.47855	0.000155585	FBgn0010409	FALSE
Q9W3W8	RpL17	3.57341	0.000163699	FBgn0029897	FALSE
P19889	RpLP0	3.21992	0.000163699	FBgn0000100	FALSE
O77477	CG4882	1.60457	0.000163717	FBgn0025336	FALSE
Q9VIN9	mRpS18B	1.93951	0.0001659	FBgn0032849	FALSE
E1JIH3	Unc-115a	-3.29954	0.000181777	FBgn0051352	FALSE
Q9VSR5	mRpL12	1.74583	0.00017003	FBgn0011787	FALSE
Q9V9W3	RpL6	3.07581	0.000176632	FBgn0039857	FALSE
Q9W547	mRpL16	2.37679	0.000177679	FBgn0023519	FALSE
A1Z9A8	CG4679	1.54917	0.000180257	FBgn0033816	FALSE
Q9V3D0	mRpL4	1.69044	0.00018862	FBgn0001995	FALSE
P36241	RpL19	3.2258	0.000191769	FBgn0285950	FALSE
A1Z9J6	mRpL53	2.17387	0.000209127	FBgn0050481	FALSE
P02515	Hsp22	2.42603	0.000217036	FBgn0001223	FALSE
Q9VJ38	mRpL13	2.11413	0.000227215	FBgn0032720	FALSE
Q5BI62	Mdr50	-2.48261	0.000285691	FBgn0010241	FALSE
Q9VGW9	mRpL37	1.97054	0.000234699	FBgn0261380	FALSE
O61231	RpL10	3.48316	0.000256796	FBgn0024733	FALSE
Q8T3V6	mRpL47	1.99244	0.000256796	FBgn0014023	FALSE
O16797	RpL3	3.29372	0.000258351	FBgn0020910	FALSE
Q9W551	CG14817	2.66682	0.000269322	FBgn0026089	FALSE
P49630	RpL36	2.97324	0.000275483	FBgn0002579	FALSE
Q9V3F3	mTTF	2.23289	0.000285691	FBgn0028530	FALSE
Q9W2M8	mRpL54	3.11317	0.000285691	FBgn0034579	FALSE
Q8MT77	CG31793	-2.3784	0.000285691	FBgn0051793	FALSE
P46223	RpL7A	3.39055	0.000297426	FBgn0014026	FALSE
Q8IP62	mRpS23	1.46618	0.000302379	FBgn0260407	FALSE
Q8MSS7	mRpS2	1.6829	0.000317413	FBgn0031639	FALSE
Q9VBH8	RpL34a	4.37972	0.000327138	FBgn0039406	FALSE
Q8SYU5	CG10086	2.62446	0.000359891	FBgn0037517	FALSE
Q9V9M7	RpL21	4.03499	0.000362524	FBgn0032987	FALSE
Q9VRJ7	CG4611	1.88985	0.000374377	FBgn0035591	FALSE
Q86BM8	mRpL27	2.11879	0.000379356	FBgn0053002	FALSE
Q9VP13	CRIF	1.74521	0.000385545	FBgn0037102	FALSE
Q9VZX6	mRpS35	1.37602	0.000385545	FBgn0035374	FALSE
Q9VEB4	mTerf5	1.87251	0.000407413	FBgn0038584	FALSE
P26686	B52	-3.55219	0.000407413	FBgn0004587	FALSE
Q9V397	Mtpalpha	1.72593	0.000453849	FBgn0028479	FALSE
A1Z8R8	rho-7	-3.60308	0.000458304	FBgn0033672	FALSE
Q9V9K7	Ars2	-2.55083	0.000683774	FBgn0033062	FALSE
Q9VF89	mRpL9	2.65611	0.000513168	FBgn0038319	FALSE
P05389	RpLP2	2.5557	0.000546417	FBgn0003274	FALSE
Q00963	beta-Spec	-4.37952	0.000650664	FBgn0250788	FALSE
Q9W229	RpS24	3.38191	0.000683774	FBgn0261596	FALSE
Q8IRG6	dre4	-3.95679	0.000700131	FBgn0002183	FALSE
F3YDF1	YME1L	-3.64761	0.000752679	FBgn0034792	FALSE
Q9W499	RpL35	3.04853	0.000760143	FBgn0029785	FALSE
Q9VPL3	mRpL10	1.69648	0.000830249	FBgn0031231	FALSE
Q9W327	LysRS	2.00884	0.000830249	FBgn0027084	FALSE
Q7PLL3	eIF4B	-1.53649	0.000830249	FBgn0020660	FALSE
Q9W086	mRpL46	1.97736	0.000861663	FBgn0035272	FALSE
Q9VEX6	bor	-1.4342	0.000933415	FBgn0040237	FALSE
Q9VTP4	RpL10Ab	3.27146	0.000933415	FBgn0036213	FALSE
Q8SZ15	CG10914	1.53017	0.000933415	FBgn0034307	FALSE
O17445	RpL15	3.11801	0.000953093	FBgn0028697	FALSE
Q02427	Rbp1	-2.17349	0.000997466	FBgn0260944	FALSE
P41092	RpL27A	2.9483	0.000998693	FBgn0285948	FALSE
P29327	RpS6	3.22839	0.00100378	FBgn0261592	FALSE
M9MRX4	Ank2	-3.16814	0.00150835	FBgn0261788	FALSE
O62619	PyK	-1.66824	0.00116412	FBgn0267385	FALSE
Q0E8K6	CG34140	1.53776	0.00124787	FBgn0083976	FALSE
Q9W1H8	Thiolase	1.43064	0.00128051	FBgn0025352	FALSE
Q0E8E8	Mpcp2	1.2174	0.00129278	FBgn0026409	FALSE
Q7JWG9	mRpL52	3.21172	0.00135949	FBgn0033208	FALSE
Q0KIE7	Ank	-2.38732	0.0014021	FBgn0011747	FALSE
Q9VA81	mRpS18C	1.37589	0.00140507	FBgn0039765	FALSE
Q9VPD5	mTerf3	1.74064	0.00184626	FBgn0037008	FALSE
Q8MLY8	RpS8	2.44741	0.00146856	FBgn0039713	FALSE
Q9VQ35	mRpL48	2.17365	0.0014947	FBgn0031357	FALSE
P13607	Atpalpha	-1.16702	0.00150835	FBgn0002921	FALSE
Q9VGP7	mRpL40	1.74213	0.00151204	FBgn0037892	FALSE
Q9VQ79	AIF	1.11353	0.00156617	FBgn0031392	FALSE
Q9W1F7	Stoml2	-3.4637	0.0016722	FBgn0034936	FALSE
Q9VP87	Pdss2	1.37524	0.0017125	FBgn0037044	FALSE
P13395	alpha-Spec	-4.58933	0.0017125	FBgn0250789	FALSE
Q9VBN5	RpL27	3.11712	0.00174408	FBgn0039359	FALSE
Q9VL71	Srp54	-2.23039	0.00245168	FBgn0024285	FALSE
Q0E9B6	RpS11	2.77245	0.00188101	FBgn0033699	FALSE
P04359	RpL32	3.18195	0.00190864	FBgn0002626	FALSE
Q9V496	apolpp	-1.17474	0.00212912	FBgn0087002	FALSE
Q8MSS1	lva	-3.92752	0.00218948	FBgn0029688	FALSE
Q29QN4	CG7849	2.04935	0.00254381	FBgn0033060	FALSE
Q9VVU2	RpL26	3.25979	0.00233013	FBgn0036825	FALSE
Q9W401	kdn	-1.49829	0.00241118	FBgn0261955	FALSE
Q9VDK7	Srp72	1.29328	0.00276052	FBgn0038810	FALSE
Q03334	RpS13	2.76074	0.00245655	FBgn0010265	FALSE
Q8SXX0	CG15916	2.33888	0.00276052	FBgn0030704	FALSE
Q9Y0V3	Tim9b	-1.88738	0.00329098	FBgn0027358	FALSE
Q9VJY6	RpL24	2.95777	0.00293004	FBgn0032518	FALSE
Q9W4C1	CG15784	-3.48786	0.00333953	FBgn0029766	FALSE
Q9VJG4	CG6115	-1.35155	0.00295851	FBgn0040985	FALSE
P50882	RpL9	2.51257	0.0031526	FBgn0015756	FALSE
Q9VJ19	RpL30	2.89579	0.00387255	FBgn0086710	FALSE
Q9VE75	Vha100-2	-2.43753	0.00460918	FBgn0028670	FALSE
A0A0B4KFZ1	Eglp4	-2.03125	0.00632768	FBgn0034885	FALSE
Q9VGY5	CG14683	1.69362	0.00556685	FBgn0037822	FALSE
Q9VLT7	RpL36A	3.11434	0.00495591	FBgn0031980	FALSE
Q9VNB9	RpL35A	4.31242	0.00563344	FBgn0037328	FALSE
Q8I0J3	mRpS21	1.32831	0.00511672	FBgn0044511	FALSE
P31009	RpS2	2.5527	0.00545364	FBgn0004867	FALSE
P41042	RpS4	2.25392	0.0057803	FBgn0011284	FALSE
P13008	RpS26	2.66355	0.00581582	FBgn0261597	FALSE
Q9W334	RpS28b	-1.81128	0.00585059	FBgn0030136	FALSE
P55935	RpS9	2.52048	0.00588148	FBgn0010408	FALSE
Q7JUX9	rswl	2.11342	0.00592206	FBgn0034351	FALSE
Q9VL60	CG13126	1.32107	0.00623264	FBgn0032168	FALSE
Q9VDT6	CG11447	1.35712	0.00628143	FBgn0038737	FALSE
Q4QPU3	CG15908	1.02948	0.00628143	FBgn0033085	FALSE
Q7K0A0	mRpL42	1.58827	0.00706755	FBgn0033480	FALSE
Q7KMJ6	nito	-2.49907	0.00863434	FBgn0027548	FALSE
P21187	pAbp	2.94668	0.00666171	FBgn0265297	FALSE
Q7K1W5	CG8187	0.952333	0.00670062	FBgn0034027	FALSE
P17971	Shal	-2.16595	0.00919601	FBgn0005564	FALSE
P91622	Pdk	-0.98967	0.00700344	FBgn0017558	FALSE
Q9VQR2	ND-PDSW	-1.07865	0.00706755	FBgn0021967	FALSE
Q9V3G1	RpL8	2.74781	0.00710578	FBgn0261602	FALSE
Q9W0A8	RpL23A	2.28612	0.00722446	FBgn0026372	FALSE
Q9VWI3	mRpS14	1.1852	0.00774292	FBgn0044030	FALSE
Q9VHC0	RnpS1	-2.46424	0.0150819	FBgn0037707	FALSE
Q8SY69	CG41128	-0.991339	0.00811525	FBgn0069923	FALSE
Q9VF85	SerRS-m	-0.870111	0.00811525	FBgn0021750	FALSE
Q9VAA6	CG7950	1.21766	0.00844597	FBgn0260468	FALSE
O76927	RpS21	-1.77517	0.00935857	FBgn0015521	FALSE
Q9VTM5	mtTFB1	1.46158	0.00967538	FBgn0261381	FALSE
Q9W266	wdp	-2.03617	0.0132256	FBgn0034718	FALSE
O77460	Nurf-38	-0.939163	0.0099486	FBgn0016687	FALSE
P55830	RpS3A	2.29785	0.00998799	FBgn0017545	FALSE
Q9V9Z1	mRpL32	1.17235	0.0100067	FBgn0039835	FALSE
P50887	RpL22	2.45327	0.0102428	FBgn0015288	FALSE
Q8I0D4	CG9297	-1.54206	0.0139645	FBgn0038181	FALSE
Q9VGY2	CG31278	1.26256	0.0104919	FBgn0051278	FALSE
Q9I7M2	CG10628	1.30503	0.0120644	FBgn0032818	FALSE
Q9VP57	pzg	-1.46584	0.0122061	FBgn0259785	FALSE
Q9V3P0	Jafrac1	-0.788125	0.0126492	FBgn0040309	FALSE
B7Z0E0	Idh	-1.13626	0.0129689	FBgn0001248	FALSE
Q9Y1A3	Tim8	1.15123	0.0136279	FBgn0027359	FALSE
A8JNJ6	kst	-3.85306	0.0136279	FBgn0004167	FALSE
Q4ABD8	His1:CG33807	0.96533	0.0136279	FBgn0053807	FALSE
Q86BP1	CG5044	-0.699733	0.0140887	FBgn0038326	FALSE
Q9XY35	ox	-0.900769	0.0145301	FBgn0011227	FALSE
A1ZBA5	mRpS28	2.11085	0.0145899	FBgn0034361	FALSE
Q94522	Scsalpha1	-0.827046	0.0150379	FBgn0004888	FALSE
Q8MLS1	Mthfs	-1.0898	0.0151298	FBgn0085453	FALSE
Q9W2X6	ATPsyndelta	-1.03999	0.0152295	FBgn0028342	FALSE
Q9V8R9	cora	-1.22297	0.0198061	FBgn0010434	FALSE
Q9W592	Lrpprc2	0.908379	0.0154938	FBgn0027794	FALSE
Q9VE01	Cyp12a5	-1.05656	0.0157111	FBgn0038680	FALSE
Q9VBR0	CG4553	1.09155	0.0224221	FBgn0039336	FALSE
A2VEI2	MICU1	1.46693	0.0180289	FBgn0031893	FALSE
Q9VEB1	Mdh2	-1.06895	0.0166903	FBgn0262559	FALSE
P61851	Sod1	-1.1955	0.0166903	FBgn0003462	FALSE
Q9W5R8	RpL5	2.47151	0.0167699	FBgn0064225	FALSE
Q9NJH0	eEF1gamma	-1.45784	0.0167699	FBgn0029176	FALSE
M9PE71	nSyb	-1.57587	0.0271564	FBgn0013342	FALSE
Q9VE00	Cyp12a4	-0.841779	0.0176293	FBgn0038681	FALSE
P46222	RpL11	1.99483	0.0181792	FBgn0013325	FALSE
Q9VV39	mRpS34	1.44859	0.0187429	FBgn0285951	FALSE
Q27597	Cpr	0.847314	0.0190985	FBgn0015623	FALSE
P13060	eEF2	-1.25213	0.0194584	FBgn0000559	FALSE
Q9VU35	CG11267	-1.0359	0.0197449	FBgn0036334	FALSE
Q9VCJ4	Gba1a	-1.33212	0.0197449	FBgn0051148	FALSE
Q9VYV3	prtp	-1.6866	0.0197449	FBgn0030329	FALSE
P54611	Vha26	-1.67478	0.0197449	FBgn0283535	FALSE
Q9V4I1	Cyp9b2	-0.782016	0.0198061	FBgn0015039	FALSE
Q86PD3	CG30022	-0.873768	0.0200433	FBgn0050022	FALSE
Q9VRP4	Ppat-Dpck	-0.739264	0.0202332	FBgn0035632	FALSE
Q9VG69	CG5844	0.859274	0.020857	FBgn0038049	FALSE
Q27331	Vha68-2	-1.61936	0.0211355	FBgn0263598	FALSE
B7Z001	FASN1	-1.58266	0.0212922	FBgn0283427	FALSE
Q9V3L7	NP15.6	-0.991427	0.0212922	FBgn0027785	FALSE
Q7JY99	CG8298	-1.54861	0.0214053	FBgn0033673	FALSE
Q9VJ12	Acn	-1.2078	0.0344508	FBgn0263198	FALSE
Q9V784	CG7639	-0.929016	0.0215671	FBgn0033989	FALSE
Q9VDT5	CG4572	-1.04715	0.021678	FBgn0038738	FALSE
P54399	Pdi	-1.30437	0.0218685	FBgn0014002	FALSE
Q9VDE2	CG5793	-0.91933	0.0220482	FBgn0038858	FALSE
Q9VMU4	RpL37A	2.55294	0.0220482	FBgn0261608	FALSE
Q9V7N5	Vha44	-1.24091	0.0221847	FBgn0262511	FALSE
Q9VMQ5	Coq6	0.876684	0.0226662	FBgn0031713	FALSE
Q0E8G6	Cpsf5	-1.07746	0.029531	FBgn0035987	FALSE
Q9VID7	l(2)k14505	-1.08129	0.0228568	FBgn0021856	FALSE
P48148	Rho1	0.940344	0.0228674	FBgn0014020	FALSE
Q9VKY3	CG5045	-0.772325	0.0234703	FBgn0032229	FALSE
Q9VC52	Ppox	1.02141	0.0234703	FBgn0020018	FALSE
Q3YMU0	ERp60	-1.15958	0.0238337	FBgn0033663	FALSE
Q9XZH6	Vha13	-1.43647	0.031565	FBgn0283536	FALSE
Q9VC87	CG18528	0.737251	0.0254889	FBgn0039189	FALSE
Q9VZZ6	CG16985	-0.909316	0.031565	FBgn0035355	FALSE
Q9VKX4	mRpS7	0.887758	0.0269491	FBgn0032236	FALSE
Q9VP51	CG11309	-0.825978	0.0344724	FBgn0037070	FALSE
Q9VLX0	LKRSDH	-0.720884	0.0271703	FBgn0286198	FALSE
A1ZBJ2	CG7461	-0.827778	0.0272697	FBgn0034432	FALSE
Q9VFJ2	mRpL11	2.04671	0.0303276	FBgn0038234	FALSE
P84040	His4r	-1.24153	0.02733	FBgn0053901	FALSE
P91927	Letm1	-0.683916	0.0275547	FBgn0284252	FALSE
Q0KI15	CG34150	-0.943318	0.0275547	FBgn0083986	FALSE
Q8IQF1	Mocs1	1.36209	0.028232	FBgn0263241	FALSE
Q9W3C1	l(1)G0020	-1.05249	0.0401354	FBgn0027330	FALSE
Q9U616	ppl	-1.05556	0.0288797	FBgn0027945	FALSE
Q9VJ39	CG10602	1.4876	0.0473668	FBgn0032721	FALSE
Q9VIX7	fon	-1.68529	0.0531104	FBgn0032773	FALSE
Q8IN25	CG31198	-1.99725	0.076629	FBgn0051198	FALSE
P08736	eEF1alpha1	-1.05844	0.030846	FBgn0284245	FALSE
Q9VLK2	CG13096	1.04465	0.0394927	FBgn0032050	FALSE
Q9VCC3	mRpS24	1.13145	0.0347318	FBgn0039159	FALSE
Q9VJD0	CG5131	0.863808	0.03532	FBgn0032644	FALSE
Q8IPV3	CG3164	-1.43741	0.0448491	FBgn0025683	FALSE
Q9W5B5	CG14630	-0.943727	0.0329045	FBgn0014903	FALSE
Q9W413	mldr	1.25267	0.033042	FBgn0029858	FALSE
A1ZAZ2	Sardh	-1.06392	0.033042	FBgn0034276	FALSE
A0A0B4KFR5	Khc-73	-1.10554	0.0423285	FBgn0019968	FALSE
Q9W1H9	CG5569	0.67932	0.034069	FBgn0034919	FALSE
Q9V3A8	ergic53	-1.06426	0.0375646	FBgn0035909	FALSE
Q7KSQ0	sea	0.790982	0.0344508	FBgn0037912	FALSE
A0A0B4KEG0	CG8080	-0.752246	0.0344508	FBgn0033373	FALSE
Q9Y166	Dic1	0.84337	0.0346003	FBgn0027610	FALSE
P31409	Vha55	-1.68128	0.0346089	FBgn0005671	FALSE
Q9W4P5	VhaAC39-1	-1.14988	0.0437236	FBgn0285910	FALSE
Q9VB10	CG5590	-0.686241	0.0346089	FBgn0039537	FALSE
Q9VMR0	CG7382	0.755982	0.0346089	FBgn0031708	FALSE
Q9VGF7	GC1	0.576579	0.035432	FBgn0260743	FALSE
P54385	Gdh	-1.02599	0.0360701	FBgn0001098	FALSE
Q9V4B8	CG31999	-1.52474	0.0404389	FBgn0051999	FALSE
P08181	CkIIalpha	-1.00887	0.0441736	FBgn0264492	FALSE
Q9VAM6	Cisd2	1.12815	0.0372335	FBgn0062442	FALSE
Q9W3T5	CG32736	1.35886	0.076629	FBgn0052736	FALSE
Q9W5N2	RpL38	-2.11926	0.0401354	FBgn0040007	FALSE
P45594	tsr	-1.06243	0.0401354	FBgn0011726	FALSE
B7Z0C9	CG42307	0.763373	0.0441736	FBgn0259203	FALSE
P11147	Hsc70-4	-0.999179	0.0409934	FBgn0266599	FALSE
Q7KVX1	Pdha	-0.621331	0.0423285	FBgn0028325	FALSE
P48604	Roe1	-0.805273	0.042434	FBgn0014877	FALSE
P22700	SERCA	-0.808497	0.0427872	FBgn0263006	FALSE
Q9VUV9	l(3)72Ab	-1.62062	0.0700683	FBgn0263599	FALSE
Q9VXY3	CG5599	0.683178	0.0435556	FBgn0030612	FALSE
P53501	Act57B	-2.9269	0.0435556	FBgn0000044	FALSE
P62152	Cam	-1.09933	0.0435556	FBgn0000253	FALSE
O18640	Rack1	-0.944564	0.0438417	FBgn0020618	FALSE
P15357	RpS27A	1.4039	0.0438417	FBgn0003942	FALSE
A8JRD6	CG34291	-1.67599	0.110206	FBgn0085320	FALSE
Q9V9E3	CG3107	-0.609093	0.0456378	FBgn0033005	FALSE
P54622	mtSSB	-3.23135	0.0532123	FBgn0010438	FALSE
X2JGK6	CG5946	0.576927	0.0483096	FBgn0036211	FALSE
Q9VK63	CG5776	-1.81764	0.0532763	FBgn0032450	FALSE
Q9W4U2	CG3603	-0.986795	0.0511276	FBgn0029648	FALSE
Q9VHN7	CG8036	-1.1156	0.0514307	FBgn0037607	FALSE
Q9VP50	CG7632	-1.12633	0.0514307	FBgn0037071	FALSE
Q27237	CG5504	0.604417	0.0516347	FBgn0002174	FALSE
Q0KI97	CG34117	-0.97669	0.052539	FBgn0083953	FALSE
Q9VMB9	COX5B	0.654198	0.0532123	FBgn0031830	FALSE
Q9VEK7	CREG	-0.912973	0.0740925	FBgn0025456	FALSE
Q23978	Myo31DF	1.12424	0.0543217	FBgn0086347	FALSE
Q7JZZ3	CG13321	-0.890515	0.0756834	FBgn0033787	FALSE
Q9VZ01	CG11752	-0.613284	0.0553678	FBgn0030292	FALSE
Q9VLC5	Aldh	0.870653	0.0561396	FBgn0012036	FALSE
Q9VJJ1	CG17996	-0.778664	0.0565878	FBgn0032595	FALSE
Q9U915	Adk2	-0.970499	0.0565878	FBgn0283494	FALSE
Q9VI16	CRAT	-0.754699	0.0566874	FBgn0037440	FALSE
Q9VHP3	SLIRP2	0.8665	0.0913953	FBgn0037602	FALSE
Q9VYL5	CG1824	-1.06013	0.0577671	FBgn0030403	FALSE
P55035	Rpn10	-0.957322	0.0735596	FBgn0015283	FALSE
A0A0B4K859	Nup188	-1.95982	0.0585936	FBgn0033766	FALSE
A1Z9E3	mEFTu1	-0.731513	0.0598773	FBgn0024556	FALSE
Q9W2E8	ND-B12	-0.607243	0.0598773	FBgn0034645	FALSE
Q9VRJ4	CG10672	-0.954702	0.0604166	FBgn0035588	FALSE
P00334	Adh	-0.823725	0.0612813	NA	FALSE
Q9W5W8	CG9577	-1.43815	0.147422	FBgn0031092	FALSE
Q9VM14	muc	-0.714898	0.0625753	FBgn0283658	FALSE
Q9W1I8	Snap29	-1.28069	0.0990253	FBgn0034913	FALSE
Q9V438	CaBP1	-1.066	0.0648609	FBgn0025678	FALSE
Q9V4U7	NA	-0.703183	0.0815523	NA	FALSE
Q9V3D4	Idgf2	0.73349	0.0721843	FBgn0020415	FALSE
Q7KN94	wal	-0.808289	0.0663677	FBgn0010516	FALSE
Q9VGU6	Adk3	-0.6366	0.0664811	FBgn0042094	FALSE
Q26365	sesB	0.535456	0.0700683	FBgn0003360	FALSE
Q9V9S8	FeCH	0.648984	0.0700683	FBgn0266268	FALSE
Q9V9A7	Mccc2	-0.721971	0.0700683	FBgn0042083	FALSE
P84029	Cyt-c-p	-1.05384	0.0702521	FBgn0284248	FALSE
Q1RL13	GLS	-0.520907	0.0717464	FBgn0261625	FALSE
O97418	ND-B14.5A	-0.667649	0.0721356	FBgn0025839	FALSE
Q960U8	mdy	1.34489	0.165247	FBgn0004797	FALSE
Q95TL8	CG9911	-1.0661	0.0991783	FBgn0030734	FALSE
Q9VG81	Sccpdh2	0.582385	0.0736758	FBgn0038038	FALSE
Q9VRH6	waw	0.594445	0.0740873	FBgn0024182	FALSE
P15007	Eno	-0.750154	0.0740925	FBgn0000579	FALSE
P32748	Dhod	0.497557	0.0756834	FBgn0000447	FALSE
Q9VKB0	ThrRS	0.543166	0.0756834	FBgn0027081	FALSE
Q9VK60	CG6180	-0.679802	0.0765705	FBgn0032453	FALSE
Q7JZW2	RpS15	1.76193	0.077549	FBgn0034138	FALSE
Q9VSW4	mRRF1	-1.27102	0.12355	FBgn0035980	FALSE
Q9VSM4	CG5989	0.655135	0.0996351	FBgn0017429	FALSE
Q24583	Vha14-1	-1.62979	0.109595	FBgn0262512	FALSE
Q8T4G5	CG6512	-0.506553	0.082239	FBgn0036702	FALSE
Q9VZ49	CG2145	-0.961967	0.102452	FBgn0030251	FALSE
Q95SS8	CG7506	0.590582	0.0924014	FBgn0035805	FALSE
Q500Y7	UQCR-6.4	1.0043	0.0934692	FBgn0034245	FALSE
Q7JWF1	Etf-QO	0.506578	0.085164	FBgn0033465	FALSE
Q9VBT1	CG31098	-1.32676	0.0936651	FBgn0051098	FALSE
Q9VE80	CG7675	0.754056	0.0942301	FBgn0038610	FALSE
A1Z934	CG8778	-0.635085	0.0862879	FBgn0033761	FALSE
Q9VKC8	Tom70	-0.79585	0.0874827	FBgn0032397	FALSE
A8JQT5	Cdep	0.928326	0.13632	FBgn0265082	FALSE
Q9VLM7	CG13392	0.560934	0.0981997	FBgn0032033	FALSE
Q7KN75	Dp1	-1.68986	0.091178	FBgn0027835	FALSE
Q9VZY9	ProRS-m	-0.709152	0.0990253	FBgn0027082	FALSE
Q9VIE8	mAcon1	-0.646843	0.0924014	FBgn0010100	FALSE
Q9VMI0	CG9147	-0.870014	0.1522	FBgn0031774	FALSE
M9PFR6	mbf1	-1.01884	0.0936651	FBgn0262732	FALSE
Q9VJC7	mEFTs	-0.571003	0.0940925	FBgn0032646	FALSE
Q9VW12	CG9231	0.821036	0.10158	FBgn0036887	FALSE
Q9W0H8	scf	-1.06392	0.144981	FBgn0025682	FALSE
A8JNU6	Nc73EF	-0.57203	0.0951031	FBgn0010352	FALSE
Q0KHZ6	CG7834	-0.641117	0.095405	FBgn0039697	FALSE
Q86BN8	PTPMT1	0.910447	0.172446	FBgn0039111	FALSE
X2JEM2	Sec16	0.935391	0.172446	FBgn0052654	FALSE
Q9VA02	CG1544	-0.542989	0.0980001	FBgn0039827	FALSE
M9PB41	CG4230	-0.901441	0.175911	FBgn0031683	FALSE
Q24407	ATPsynCF6	-0.612164	0.0981997	FBgn0016119	FALSE
Q9VMR6	CG12512	-0.528302	0.0990848	FBgn0031703	FALSE
A1Z8D3	CG18003	-0.702542	0.0991783	FBgn0061356	FALSE
Q9W1F4	thoc5	-1.20868	0.179932	FBgn0034939	FALSE
P08111	l(2)gl	-0.777095	0.165247	FBgn0002121	FALSE
P24156	l(2)37Cc	-0.713729	0.100413	FBgn0002031	FALSE
Q8IPP8	CG31548	-0.555578	0.100541	FBgn0051548	FALSE
Q9VF08	blp	0.532624	0.110206	FBgn0038387	FALSE
Q8SZA8	Fdx2	-0.78459	0.167956	FBgn0035529	FALSE
Q9VHK6	IscU	-0.774615	0.123425	FBgn0037637	FALSE
P39018	RpS19a	-1.05317	0.104222	FBgn0010412	FALSE
P05661	Mhc	-4.12388	0.104222	FBgn0264695	FALSE
Q9VIF2	CG9248	-0.52595	0.10623	FBgn0032923	FALSE
Q9VWD1	COX6B	-0.585372	0.106355	FBgn0031066	FALSE
Q9V3W2	ND-B17	-0.446052	0.10668	FBgn0001989	FALSE
Q7JXC4	P32	0.46964	0.107962	FBgn0034259	FALSE
M9PHB8	CBP	-0.600842	0.110394	FBgn0026144	FALSE
Q9W3X7	ND-ASHI	-0.524163	0.110394	FBgn0029888	FALSE
P10987	Act5C	-1.48854	0.110394	FBgn0000042	FALSE
Q9VAY3	mfrn	0.661104	0.111096	FBgn0039561	FALSE
P55828	RpS20	-0.938082	0.111096	FBgn0019936	FALSE
P48588	RpS25	-1.35581	0.123425	FBgn0086472	FALSE
Q0E8V7	CG34132	1.04343	0.245143	FBgn0083968	FALSE
P19967	Cyt-b5-r	-0.852704	0.124372	FBgn0000406	FALSE
Q8IPB7	LManII	-0.826312	0.206492	FBgn0027611	FALSE
P52029	Pgi	-0.636193	0.143143	FBgn0003074	FALSE
Q86PD7	isoQC	-0.775283	0.116576	FBgn0036999	FALSE
Q9VNX4	P5CDh1	-0.613458	0.122728	FBgn0037138	FALSE
P17336	Cat	-0.559103	0.122728	FBgn0000261	FALSE
Q9VZJ9	Mul1	0.886768	0.183694	FBgn0035483	FALSE
Q9V3J1	VhaSFD	-1.36061	0.123425	FBgn0027779	FALSE
P20432	GstD1	-0.91692	0.123425	FBgn0001149	FALSE
P17704	RpS17	1.27483	0.12355	FBgn0005533	FALSE
P48159	RpL23	1.49613	0.124372	FBgn0010078	FALSE
Q9VNW6	CG7470	-0.560613	0.125287	FBgn0037146	FALSE
Q9VSH4	Cpsf6	-0.527837	0.140681	FBgn0035872	FALSE
P25007	Cyp1	-0.969003	0.274171	FBgn0004432	FALSE
Q7KTG0	CG4619	0.605749	0.128948	FBgn0032166	FALSE
Q9VJ28	L2HGDH	-0.554695	0.130133	FBgn0032729	FALSE
Q8SXQ5	CG14407	-0.922267	0.13257	FBgn0030584	FALSE
Q960W0	CG31643	0.945913	0.282936	FBgn0051643	FALSE
B7Z028	CG9527	-0.823918	0.13632	FBgn0031813	FALSE
Q9VXK0	Nipsnap	-0.445901	0.13632	FBgn0030724	FALSE
A1Z784	ACC	-0.452281	0.147422	FBgn0033246	FALSE
Q8IQ56	Pmi	0.611664	0.136565	FBgn0044419	FALSE
Q7KN62	TER94	-1.09393	0.206208	FBgn0261014	FALSE
M9PDQ9	CG31974	-1.06624	0.140571	FBgn0051974	FALSE
Q8IQI5	CG32112	-0.579016	0.140663	FBgn0052112	FALSE
O97067	CG1307	-0.528685	0.140681	FBgn0026566	FALSE
Q9V774	Cyp6a21	0.595937	0.169531	FBgn0033981	FALSE
Q06559	RpS3	0.900807	0.141174	FBgn0002622	FALSE
Q9VXQ8	CG11679	0.465358	0.141399	FBgn0030678	FALSE
A1Z713	Vps13	-0.501379	0.171825	FBgn0033194	FALSE
Q9VDT1	Arc42	-0.525412	0.146764	FBgn0038742	FALSE
Q7KUT2	Lon	0.417803	0.147131	FBgn0036892	FALSE
Q0E9E2	PCB	-0.490593	0.147422	FBgn0027580	FALSE
Q7JR58	Echs1	-0.623525	0.147422	FBgn0033879	FALSE
Q9VTU2	ND-SGDH	-0.53176	0.148079	FBgn0011455	FALSE
Q00637	Sod2	-0.593235	0.148079	FBgn0010213	FALSE
Q9VQF7	Bacc	-0.541792	0.148079	FBgn0031453	FALSE
Q03427	LamC	-1.05985	0.151562	FBgn0010397	FALSE
Q9VW26	Oat	-0.441999	0.152921	FBgn0022774	FALSE
Q960M4	Prx5	-0.5407	0.152921	FBgn0038570	FALSE
X2JEJ0	CG1440	-0.636872	0.153198	FBgn0030038	FALSE
Q9V3U6	26-29-p	0.871878	0.154269	FBgn0250848	FALSE
P23257	gammaTub23C	-0.761193	0.235023	FBgn0260639	FALSE
P91928	Mitofilin	-0.457195	0.15764	FBgn0019960	FALSE
Q7KTC0	MRP	-0.537019	0.169156	FBgn0032456	FALSE
Q9VTG5	CG7616	0.797437	0.279093	FBgn0036142	FALSE
Q9VXM4	MSBP	0.54148	0.169191	FBgn0030703	FALSE
Q7JXB5	Pepck2	-0.574426	0.158322	FBgn0034356	FALSE
Q9VIB5	alpha-Est7	0.592751	0.161392	FBgn0015575	FALSE
Q7K3W2	CG8728	-0.457467	0.161392	FBgn0033235	FALSE
Q9VN21	lost	0.907444	0.161392	FBgn0263594	FALSE
Q04691	Fbp1	-1.12119	0.259438	FBgn0000639	FALSE
Q9VZW7	CPT2	0.430662	0.16251	FBgn0035383	FALSE
Q8T3U2	RpS23	1.19864	0.164162	FBgn0033912	FALSE
Q9VBU9	RpS27	-1.10802	0.164558	FBgn0039300	FALSE
Q9W3Z3	Spat	-0.741816	0.165247	FBgn0014031	FALSE
Q9VCC6	CG6178	-0.911607	0.21539	FBgn0039156	FALSE
P11997	Lsp1gamma	-0.902741	0.165988	FBgn0002564	FALSE
Q9VC53	CG31126	-0.602458	0.165988	FBgn0051126	FALSE
M9PF61	CG6084	-0.838391	0.167497	FBgn0086254	FALSE
A1Z729	CG2064	-0.494723	0.167956	FBgn0033205	FALSE
Q9W2M9	CG15653	0.350566	0.167956	FBgn0034578	FALSE
Q9W1N3	levy	0.77366	0.168329	FBgn0034877	FALSE
P91926	AP-2alpha	0.622182	0.220096	FBgn0264855	FALSE
A8E6R2	CG11241	-0.4298	0.183694	FBgn0037186	FALSE
Q9W0S7	Tudor-SN	-0.814894	0.209157	FBgn0035121	FALSE
O16129	PheRS-m	-0.439694	0.170693	FBgn0275436	FALSE
Q9VXX8	RpL37a	1.85388	0.210875	FBgn0030616	FALSE
Q7K3V6	mEFTu2	0.38096	0.172197	FBgn0033184	FALSE
Q9W0Y1	Tina-1	-0.445128	0.17489	FBgn0035083	FALSE
Q9W058	SCOT	-0.543819	0.175578	FBgn0035298	FALSE
Q9W3N1	spidey	-0.67739	0.176663	FBgn0029975	FALSE
O46084	Pgam5	-0.345398	0.178513	FBgn0023517	FALSE
Q9VX14	Ucp4A	0.58433	0.21224	FBgn0030872	FALSE
Q8IMX7	Miro	0.661001	0.267278	FBgn0039140	FALSE
Q7K4Y0	Desat1	-0.74394	0.183694	FBgn0086687	FALSE
Q9VDH8	RpS30	1.47439	0.215156	FBgn0038834	FALSE
Q9VYI6	Coq8	-0.430464	0.184985	FBgn0052649	FALSE
Q9VAJ9	CG1907	0.421325	0.184985	FBgn0039674	FALSE
Q94514	COX5A	0.347442	0.185146	FBgn0019624	FALSE
P00408	COX2	0.499555	0.187967	FBgn0013675	FALSE
Q9VA18	Chchd3	-0.431169	0.187967	FBgn0010808	FALSE
Q9VTP1	CG14130	-0.650659	0.230441	FBgn0036210	FALSE
A1Z6G4	CG17508	0.682271	0.312105	FBgn0039970	FALSE
Q9VL68	CG4598	-0.574576	0.295323	FBgn0032160	FALSE
Q9V3D2	Coprox	-0.589392	0.19157	FBgn0021944	FALSE
P18432	Mlc2	-2.38397	0.208943	FBgn0002773	FALSE
Q9VFE7	Nup93-2	-1.47075	0.193883	FBgn0038274	FALSE
Q9VL02	nmd	0.435225	0.193883	FBgn0005322	FALSE
A0A0B4KFE4	Acsl	-0.444723	0.195372	FBgn0263120	FALSE
Q9V3T9	dare	-0.437801	0.197706	FBgn0015582	FALSE
Q9VIV6	CG10194	-0.369284	0.213275	FBgn0032790	FALSE
P16163	Uro	-0.891302	0.200225	FBgn0003961	FALSE
Q9VQD7	ND-B17.2	-0.376091	0.200448	FBgn0031436	FALSE
Q9VXQ5	CCT6	-0.442417	0.245143	FBgn0027329	FALSE
Q9VHD3	GstZ1	-0.678184	0.20218	FBgn0037696	FALSE
Q9VXN2	sun	0.497374	0.206031	FBgn0014391	FALSE
Q86BR8	TFAM	-0.653731	0.20715	FBgn0038805	FALSE
Q9VHB1	CG9399	0.492025	0.222796	FBgn0037715	FALSE
P19351	up	-1.31123	0.226099	FBgn0004169	FALSE
Q9VJZ4	ND-B22	-0.323708	0.210875	FBgn0032511	FALSE
Q9VZF6	CG14997	0.513981	0.212175	FBgn0035515	FALSE
Q9W265	T3dh	-0.447474	0.212308	FBgn0017482	FALSE
P06605	alphaTub84D	-0.873129	0.212308	FBgn0003885	FALSE
P29310	14-3-3zeta	-1.20459	0.334298	FBgn0004907	FALSE
Q9V7D2	Vha36-1	-0.672251	0.232099	FBgn0022097	FALSE
Q7KN61	Fpps	-0.468252	0.215156	FBgn0025373	FALSE
Q9VWG3	RpS10b	-0.838425	0.337966	FBgn0285947	FALSE
Q7K485	cathD	0.414826	0.21539	FBgn0029093	FALSE
Q8T3X9	MagR	-0.353569	0.217593	FBgn0026666	FALSE
Q9W114	CG12848	0.390263	0.217593	FBgn0040666	FALSE
Q9VVL5	CG5567	-0.582878	0.343907	FBgn0036760	FALSE
P19109	Rm62	0.508901	0.219442	FBgn0003261	FALSE
M9NF14	Imp	0.68124	0.239776	FBgn0285926	FALSE
Q9VVG6	Coq4	0.475293	0.368957	FBgn0052174	FALSE
Q9VYS5	sicily	0.404999	0.220096	FBgn0030352	FALSE
Q7KW39	CG17896	-0.525938	0.222796	FBgn0023537	FALSE
Q9VWG0	Shawn	-0.470082	0.278682	FBgn0031039	FALSE
Q8IRR0	CG3566	0.602935	0.357585	FBgn0029854	FALSE
Q95SI7	CG6028	-0.468136	0.225884	FBgn0038924	FALSE
P02828	Hsp83	-0.672974	0.226099	FBgn0001233	FALSE
Q9VZU4	ND-30	0.330433	0.234066	FBgn0266582	FALSE
Q9W3C8	CAH3	-0.593631	0.430742	FBgn0030056	FALSE
Q9VPR3	CG2794	-0.353342	0.259438	FBgn0031265	FALSE
Q6NLJ9	CG30109	-0.35059	0.242996	FBgn0050109	FALSE
Q9VV75	UQCR-C2	-0.44026	0.245143	FBgn0250814	FALSE
Q6IDF5	ND-B15	-0.429165	0.245143	FBgn0033961	FALSE
Q9VYU9	CG9360	-0.709144	0.450601	FBgn0030332	FALSE
Q9VQM2	ND-B14.5B	-0.46901	0.24948	FBgn0031505	FALSE
Q9W3X6	Fum1	-0.387018	0.249548	FBgn0286222	FALSE
Q9VG07	CG7488	-0.350966	0.249841	FBgn0038106	FALSE
E1JIZ4	Men-b	-0.477929	0.425833	FBgn0029155	FALSE
Q9VPE2	ND-39	0.401167	0.256351	FBgn0037001	FALSE
Q9VL10	Mulk	-0.443303	0.259438	FBgn0260750	FALSE
P48555	Rala	0.799249	0.467271	FBgn0015286	FALSE
A0A0B4LID7	CG4538	0.319635	0.259438	FBgn0038745	FALSE
P49455	Tm1	-2.15233	0.321385	FBgn0003721	FALSE
Q9VEN1	cher	-0.83184	0.42185	FBgn0014141	FALSE
P48149	RpS15Aa	0.815353	0.269929	FBgn0010198	FALSE
P10735	tko	1.07042	0.273625	FBgn0003714	FALSE
Q04499	slgA	0.32829	0.273725	FBgn0003423	FALSE
E1JGY6	l(2)01289	-0.437866	0.436321	FBgn0010482	FALSE
Q9VHN4	CG8043	0.401774	0.274171	FBgn0037610	FALSE
Q9VHS2	COX7A	-0.367722	0.274171	FBgn0040529	FALSE
O76895	arg	-0.347184	0.275274	FBgn0023535	FALSE
Q8SY96	CG32857	-0.369824	0.302013	FBgn0052857	FALSE
Q9VL76	mtDNA-helicase	-0.673236	0.280998	FBgn0032154	FALSE
Q9VVL7	CG7430	-0.378401	0.281103	FBgn0036762	FALSE
P11996	Lsp1beta	-0.409234	0.50599	FBgn0002563	FALSE
O18332	Rab1	-0.281131	0.289383	FBgn0285937	FALSE
Q9VHB2	CG9396	0.443958	0.289383	FBgn0037714	FALSE
Q9VG06	CG17327	-0.402595	0.289383	FBgn0038107	FALSE
Q24186	RpS5a	0.74681	0.290874	FBgn0002590	FALSE
Q9VMX9	Jon25Biii	-1.87959	0.48344	FBgn0031653	FALSE
A1ZB48	CG14500	0.472326	0.48344	FBgn0034318	FALSE
Q9VEJ3	P5cr-2	-0.427074	0.436367	FBgn0038516	FALSE
A8DYI6	Phb2	-0.43387	0.296807	FBgn0010551	FALSE
Q9VXZ8	pdgy	-0.402562	0.298518	FBgn0027601	FALSE
Q9VAC1	CG7920	-0.406358	0.298518	FBgn0039737	FALSE
Q59DP9	PMCA	-0.346654	0.397988	FBgn0259214	FALSE
Q9VAY2	Gp93	0.59935	0.477744	FBgn0039562	FALSE
Q9V9T5	Mccc1	-0.311695	0.304442	FBgn0039877	FALSE
Q9VDZ7	CG11779	0.267778	0.309103	FBgn0038683	FALSE
Q4AB57	His2A:CG33859	-0.439157	0.312105	FBgn0053859	FALSE
B7YZZ0	CG42371	0.326654	0.493592	FBgn0259717	FALSE
Q5U117	Egm	0.307674	0.314369	FBgn0086712	FALSE
Q9W332	Cubn	0.35752	0.561053	FBgn0052702	FALSE
Q7JQW6	Las	-0.388708	0.342363	FBgn0029158	FALSE
P29844	Hsc70-3	0.512096	0.317603	FBgn0001218	FALSE
Q9VA91	RpS7	0.915939	0.317904	FBgn0039757	FALSE
Q9VQ29	RFeSP	0.33443	0.317904	FBgn0021906	FALSE
Q9V470	ScsbetaG	-0.350891	0.317904	FBgn0029118	FALSE
Q9W402	ND-B16.6	-0.337056	0.321385	FBgn0029868	FALSE
Q9VS44	CG8607	-0.389042	0.322918	FBgn0035760	FALSE
A1ZAX1	eIF3c	-0.35099	0.58045	FBgn0034258	FALSE
O77134	ATPsynE	0.390239	0.326968	FBgn0038224	FALSE
C0HKF8	Jon99Ciii	-1.64643	0.585006	FBgn0003356	FALSE
E2QCZ3	dind	-0.576127	0.362344	FBgn0038639	FALSE
P02283	His2B:CG17949	-0.337788	0.441608	FBgn0053892	FALSE
O46102	MTPAP	-0.310811	0.333844	FBgn0024360	FALSE
Q9W2J4	Ugt49B1	-0.480307	0.591032	FBgn0027073	FALSE
Q9VWI0	ND-18	-0.325938	0.337473	FBgn0031021	FALSE
Q9VPC1	CG4042	0.370208	0.449922	FBgn0037018	FALSE
P06742	Mlc1	-1.65552	0.535614	FBgn0002772	FALSE
Q9VZ82	LeuRS-m	-0.266813	0.34185	FBgn0027085	FALSE
Q9VFQ9	Dip-B	-0.458547	0.34186	FBgn0000454	FALSE
Q9VZ34	CG2076	-0.388052	0.460372	FBgn0030263	FALSE
Q9VBI2	Dak1	-0.260004	0.382523	FBgn0028833	FALSE
Q9VMM4	CG14005	-0.483025	0.412097	FBgn0031739	FALSE
Q7KSC4	Mpc1	-0.271592	0.742517	FBgn0038662	FALSE
Q7PLE6	CG17691	0.410929	0.351216	FBgn0039993	FALSE
Q9VMD3	HemK1	-0.266509	0.746208	FBgn0031817	FALSE
A8Y535	UQCR-11	0.253717	0.758289	FBgn0260008	FALSE
P09491	Tm2	-1.92084	0.447484	FBgn0004117	FALSE
Q9VCD0	GatB	0.353836	0.392005	FBgn0039153	FALSE
Q9VI53	CG1105	-0.292808	0.634506	FBgn0037465	FALSE
Q24400	Mlp84B	-1.0927	0.573418	FBgn0014863	FALSE
P20477	Gs1	-0.49057	0.364115	FBgn0001142	FALSE
Q9VW14	CG14100	0.419107	0.3978	FBgn0036889	FALSE
Q7JVK8	CG5323	-0.338306	0.366881	FBgn0034362	FALSE
Q9VVF8	CG7692	-0.834763	0.579948	FBgn0036714	FALSE
P0DKM0	Ccdc56	-0.314883	0.435873	FBgn0261353	FALSE
Q9VJ71	Cyp310a1	0.874853	0.655268	FBgn0032693	FALSE
Q7K3B7	Hacl	-0.281379	0.403021	FBgn0034488	FALSE
Q9W4Z2	mRpL14	-0.399989	0.374676	FBgn0040389	FALSE
Q6IGN6	CG34228	0.254354	0.377821	FBgn0085257	FALSE
Q7JUS1	CG30491	0.257748	0.38289	FBgn0050491	FALSE
Q8MRM0	GstT4	-0.289976	0.383537	FBgn0030484	FALSE
Q7K1C3	CG6984	-0.297342	0.38402	FBgn0034191	FALSE
O76742	Rab7	-0.263016	0.602589	FBgn0015795	FALSE
Q8STG9	Sec61alpha	0.665638	0.501212	FBgn0086357	FALSE
Q9VL16	CG5676	0.290054	0.387215	FBgn0032200	FALSE
Q9VH09	CG3999	-0.279305	0.38722	FBgn0037801	FALSE
Q9VCD9	CG6000	-0.665565	0.38722	FBgn0039145	FALSE
Q9VWH4	Idh3a	-0.386743	0.388208	FBgn0027291	FALSE
A1Z6N5	CG3270	-0.386569	0.388208	FBgn0033093	FALSE
Q7PL91	ND-AGGG	0.142549	0.863222	FBgn0085736	FALSE
Q8SYQ8	CG3420	0.27693	0.39207	FBgn0033100	FALSE
Q9VL66	CG4592	0.283941	0.3978	FBgn0032162	FALSE
Q9VD00	CG5377	-0.414641	0.3978	FBgn0038974	FALSE
Q9VPE8	CG5955	-0.289439	0.664812	FBgn0036997	FALSE
A0A0B4KFA6	CD98hc	-0.214815	0.735211	FBgn0037533	FALSE
Q9VA78	CG15533	0.39536	0.499227	FBgn0039768	FALSE
Q94511	ND-75	0.228394	0.412786	FBgn0017566	FALSE
Q9VN86	Sccpdh1	0.314738	0.54622	FBgn0037298	FALSE
Q9VE09	GatA	-0.264447	0.425825	FBgn0260779	FALSE
Q9VXY0	Cyp4s3	0.236441	0.7892	FBgn0030615	FALSE
Q9V420	Su(P)	0.299148	0.427424	FBgn0004465	FALSE
Q9VGZ0	Cyp12e1	0.252488	0.52529	FBgn0037817	FALSE
Q94519	ND-ACP	0.208995	0.464106	FBgn0011361	FALSE
Q7JZR5	AsnRS-m	-0.263029	0.433602	FBgn0034177	FALSE
Q9VRZ7	CG10075	-0.203217	0.739583	FBgn0035722	FALSE
Q9VTB4	ND-13B	0.356284	0.437442	FBgn0047038	FALSE
P54357	Mlc-c	-0.636066	0.437466	FBgn0004687	FALSE
Q9VMD9	Tig	-0.55745	0.470147	FBgn0011722	FALSE
Q9Y137	mino	-0.361907	0.535614	FBgn0027579	FALSE
Q9VX36	ND-24	-0.213373	0.438107	FBgn0030853	FALSE
O76464	NitFhit	-0.280923	0.535614	FBgn0024945	FALSE
Q9VM58	Hmgcl	0.243681	0.472679	FBgn0031877	FALSE
Q9VVU1	CG3902	-0.224181	0.442247	FBgn0036824	FALSE
Q9W133	Adck	0.45471	0.478428	FBgn0035039	FALSE
Q24319	Ost48	-0.189667	0.858062	FBgn0014868	FALSE
Q94915	Reg-2	0.268697	0.448198	FBgn0016715	FALSE
P21914	SdhB	0.238207	0.449844	FBgn0014028	FALSE
Q9VSR7	ValRS-m	-0.330327	0.451845	FBgn0035942	FALSE
Q8T8W3	Past1	-0.372777	0.451875	FBgn0016693	FALSE
Q0E8X8	CG13551	-0.26747	0.45771	FBgn0040660	FALSE
Q7K0W1	CG8531	0.22505	0.458211	FBgn0033918	FALSE
Q9VBP6	Ssadh	-0.255272	0.460372	FBgn0039349	FALSE
P08646	Ras85D	-0.22061	0.667577	FBgn0003205	FALSE
Q9VHB8	CG8199	0.244657	0.461191	FBgn0037709	FALSE
Q9VIQ8	COX4	-0.228306	0.464184	FBgn0032833	FALSE
Q9VCE0	Pisd	0.215202	0.467271	FBgn0026576	FALSE
Q9VMC6	CG9547	-0.194768	0.467692	FBgn0031824	FALSE
Q9VG31	Men	-0.210094	0.468325	FBgn0002719	FALSE
Q9VNR9	CG14450	0.134992	0.799816	FBgn0037184	FALSE
Q9VY45	CG1434	-0.251305	0.54622	FBgn0030554	FALSE
Q9VKM3	ATPsynG	-0.319778	0.469411	FBgn0010612	FALSE
Q9VW68	Gabat	-0.283976	0.469991	FBgn0036927	FALSE
Q9VCU5	CG17141	0.236806	0.469991	FBgn0039020	FALSE
Q9VBQ7	CG5116	0.333839	0.470147	FBgn0039339	FALSE
Q9VYM7	CG42258	-0.132994	0.816375	FBgn0259143	FALSE
Q9GU68	eEF5	-0.183665	0.702623	FBgn0285952	FALSE
Q7KTJ7	Bsg	-0.180707	0.621433	FBgn0261822	FALSE
Q9W3K9	Ldsdh1	0.331391	0.5871	FBgn0029994	FALSE
Q9VGZ1	CG6345	-0.0736454	0.897058	FBgn0037816	FALSE
Q0E8X7	roh	0.109323	0.828393	FBgn0250838	FALSE
Q9VW58	CG8004	-0.10728	0.831987	FBgn0036920	FALSE
Q9VQ91	papi	-0.275598	0.477744	FBgn0031401	FALSE
Q8IPY3	Got2	-0.230516	0.477744	FBgn0001125	FALSE
P17210	Khc	-0.168407	0.713552	FBgn0001308	FALSE
A0A0C4FEI8	grsm	-0.0607241	0.932459	FBgn0040493	FALSE
Q8SYJ2	ND-MLRQ	-0.187545	0.480725	FBgn0052230	FALSE
Q8IQ80	pst	0.225353	0.48099	FBgn0035770	FALSE
Q9VMU0	ND-13A	-0.253601	0.48281	FBgn0031684	FALSE
Q9VH38	mtTFB2	0.277409	0.59724	FBgn0037778	FALSE
Q7K5K3	Pdhb	-0.247233	0.483185	FBgn0039635	FALSE
P08645	Rap1	0.0264575	0.971888	FBgn0004636	FALSE
Q9W4K8	CG3626	-0.300634	0.48344	FBgn0029706	FALSE
O76206	CG2846	-0.00539718	0.992584	FBgn0014930	FALSE
Q9VEY5	CG5903	-0.259762	0.488221	FBgn0038400	FALSE
A0A0C4DHC8	Aldh-III	-0.220204	0.493203	FBgn0010548	FALSE
Q9VY92	CG11151	-0.053762	0.932459	FBgn0030519	FALSE
O18680	Alas	-0.0391294	0.958288	FBgn0020764	FALSE
Q7JZE8	CG8323	0.264388	0.499227	FBgn0033903	FALSE
Q9VCX4	mRRF2	0.256628	0.54622	FBgn0051159	FALSE
Q9U4L6	Tom40	-0.301222	0.501995	FBgn0016041	FALSE
Q8SX78	CG44243	-0.251414	0.50388	FBgn0265178	FALSE
Q95RF6	Tom20	0.207982	0.50431	FBgn0036928	FALSE
Q9VLN0	CG13390	-0.177735	0.50599	FBgn0032031	FALSE
Q9VHR8	DppIII	-0.199063	0.556861	FBgn0037580	FALSE
Q9VVL8	TrpRS-m	-0.254843	0.508595	FBgn0036763	FALSE
Q27606	Cyp4e2	-0.352325	0.563492	FBgn0014469	FALSE
Q9VMI3	ND-51	-0.215103	0.520012	FBgn0031771	FALSE
P53777	Mlp60A	-0.508334	0.570319	FBgn0259209	FALSE
Q95028	Ldh	-0.314952	0.526974	FBgn0001258	FALSE
Q7KLX3	Tapdelta	0.416146	0.528037	FBgn0021795	FALSE
P40792	Rac1	0.158365	0.71202	FBgn0010333	FALSE
Q9VDC2	Idi	0.247607	0.614364	FBgn0038876	FALSE
Q9VSL9	CG6638	-0.234303	0.530479	FBgn0035911	FALSE
A1Z6L9	Trap1	0.180975	0.531031	FBgn0026761	FALSE
Q9W4N8	Vap33	-0.187298	0.535294	FBgn0029687	FALSE
Q7K511	D2hgdh	-0.229704	0.535294	FBgn0023507	FALSE
Q9W141	ATPsynF	-0.218655	0.535614	FBgn0035032	FALSE
Q9VD58	Idh3b	-0.217238	0.535614	FBgn0038922	FALSE
Q8IPQ6	POLDIP2	0.207424	0.54622	FBgn0037329	FALSE
Q9VJ10	l(2)37Bb	-0.185497	0.591588	FBgn0002021	FALSE
Q7K110	OstDelta	-0.278165	0.59466	FBgn0034277	FALSE
Q9V9X7	PNPase	-0.273638	0.555294	FBgn0039846	FALSE
Q7KVF6	CG33228	0.12956	0.705057	FBgn0261373	FALSE
Q9VAV2	mIF2	-0.0484679	0.932459	FBgn0039588	FALSE
Q9VXY5	CG9065	-0.180424	0.598437	FBgn0030610	FALSE
Q24251	ATPsynD	0.214265	0.561053	FBgn0016120	FALSE
Q7JZK1	ND-B14	-0.342199	0.563492	FBgn0033570	FALSE
Q8IPU3	tzn	-0.263613	0.566145	FBgn0037024	FALSE
Q7JYH3	ND-B14.7	0.203657	0.571324	FBgn0034576	FALSE
Q9U6M0	ECSIT	-0.169217	0.571461	FBgn0028436	FALSE
Q9VF27	ND-23	0.20038	0.57215	FBgn0017567	FALSE
Q7KTI0	Agpat2	-0.127508	0.805624	FBgn0026718	FALSE
Q7K1C0	ND-15	-0.198795	0.579948	FBgn0031228	FALSE
Q9VVH5	UQCR-Q	0.131041	0.58045	FBgn0036728	FALSE
Q9VXK7	ND-20	0.138164	0.58045	FBgn0030718	FALSE
P80455	RpS12	0.179184	0.58045	FBgn0286213	FALSE
Q6IGW6	CG34200	0.246019	0.583137	FBgn0085229	FALSE
P52034	Pfk	0.200025	0.583137	FBgn0003071	FALSE
Q9W4W8	Spg7	-0.195824	0.58684	FBgn0024992	FALSE
Q9V3T2	CG5254	0.178196	0.587046	FBgn0040383	FALSE
Q9V771	Cyp6a23	-0.163229	0.5871	FBgn0033978	FALSE
Q9V597	RpL31	0.533896	0.5871	FBgn0285949	FALSE
Q95U38	ScsbetaA	-0.219111	0.587962	FBgn0037643	FALSE
P35381	blw	-0.147843	0.587962	FBgn0011211	FALSE
Q05825	ATPsynbeta	-0.165917	0.587962	FBgn0010217	FALSE
Q9VVH3	QIL1	-0.209332	0.587962	FBgn0036726	FALSE
Q9VZL1	mge	0.193315	0.648318	FBgn0035473	FALSE
A1Z9N0	Opa1	-0.203545	0.598437	FBgn0261276	FALSE
Q9VM33	mEFG1	-0.364545	0.598437	FBgn0263133	FALSE
Q9W4V8	ttm50	0.164996	0.59864	FBgn0250874	FALSE
Q9VAK5	ND-20L	-0.157602	0.601515	FBgn0039669	FALSE
Q9VVR9	Cyp12c1	-0.159427	0.603158	FBgn0036806	FALSE
Q9V3Y4	Mtch	-0.130015	0.603158	FBgn0027786	FALSE
Q9VB17	CG5611	-0.0334155	0.942843	FBgn0039531	FALSE
O02649	Hsp60A	-0.14247	0.608892	FBgn0015245	FALSE
Q9VFL5	MetRS-m	0.0161989	0.977152	FBgn0027083	FALSE
Q9W1F5	CG3803	-0.0924413	0.826794	FBgn0034938	FALSE
Q9V3I2	Rab5	0.0124524	0.989085	FBgn0014010	FALSE
Q9W0I6	Sac1	-0.00464661	0.992584	FBgn0283500	FALSE
Q7K0B6	GstT1	0.155742	0.614103	FBgn0050000	FALSE
P29742	Chc	-0.181587	0.614803	FBgn0000319	FALSE
Q9VM80	CG11236	0.123165	0.835336	FBgn0031860	FALSE
Q9W0C5	ABCB7	-0.153859	0.615073	FBgn0035244	FALSE
Q9VYD9	CG1640	-0.157373	0.615692	FBgn0030478	FALSE
P91938	Trxr-1	-0.263674	0.623212	FBgn0020653	FALSE
Q8SXQ1	Aldh7A1	-0.175859	0.623212	FBgn0036857	FALSE
Q9VFF0	UQCR-C1	-0.162778	0.624972	FBgn0038271	FALSE
Q9VH39	CG11722	-0.16104	0.629458	FBgn0037777	FALSE
Q9VH69	RpS29	0.451709	0.705057	FBgn0261599	FALSE
Q9VSA3	Mcad	-0.134231	0.638945	FBgn0035811	FALSE
O18404	scu	-0.18078	0.640525	FBgn0021765	FALSE
Q9W022	CG8993	-0.214222	0.645652	FBgn0035334	FALSE
Q9W0U0	Gk1	-0.218721	0.646645	FBgn0025592	FALSE
Q99323	zip	-0.0737217	0.963705	FBgn0265434	FALSE
Q961B3	CG2277	-0.0993642	0.821587	FBgn0035204	FALSE
Q94920	porin	0.159867	0.655268	FBgn0004363	FALSE
Q8IPZ3	CG17221	-0.114707	0.742073	FBgn0031500	FALSE
Q6NP72	CG13220	0.211378	0.667577	FBgn0033608	FALSE
Q8T8R1	CNBP	-0.310371	0.667577	FBgn0034802	FALSE
C0HKA1	RpS14a	0.473478	0.667577	FBgn0004403	FALSE
Q9VNF5	CG12170	-0.126436	0.672159	FBgn0037356	FALSE
Q9VL70	yip2	-0.161026	0.677366	FBgn0040064	FALSE
P41094	RpS18	0.268646	0.677436	FBgn0010411	FALSE
Q9VKR4	CG6415	-0.0604949	0.872661	FBgn0032287	FALSE
Q9VMS1	cype	0.11251	0.681999	FBgn0015031	FALSE
Q9W1X9	asrij	-0.10731	0.769485	FBgn0034793	FALSE
Q9V6U9	CG16935	-0.14936	0.685198	FBgn0033883	FALSE
Q94523	SdhA	0.121207	0.685457	FBgn0261439	FALSE
P29845	Hsc70-5	-0.11497	0.68718	FBgn0001220	FALSE
Q9V674	Cyp6g1	0.107931	0.785242	FBgn0025454	FALSE
Q9W095	Gk2	0.0445908	0.936697	FBgn0035266	FALSE
Q9VXI6	UQCR-14	-0.131255	0.705057	FBgn0030733	FALSE
Q9VYD5	CG1673	0.140615	0.705057	FBgn0030482	FALSE
A1Z6H6	CG7791	-0.132499	0.708223	FBgn0033038	FALSE
Q02748	eIF4A	-0.015526	0.984316	FBgn0001942	FALSE
Q9VTB3	CG11811	-0.0816276	0.826794	FBgn0036099	FALSE
Q9VXZ0	ND-B18	-0.0678021	0.826794	FBgn0030605	FALSE
Q9W107	TyrRS-m	0.11989	0.732585	FBgn0035064	FALSE
Q9W0M0	Dci	-0.10981	0.831987	FBgn0035169	FALSE
Q27593	Cyp6a8	0.154167	0.745504	FBgn0013772	FALSE
Q9W3N9	CG10932	0.121588	0.745647	FBgn0029969	FALSE
Q9VNA3	CG11999	0.256929	0.74861	FBgn0037312	FALSE
Q9V3S9	bgm	0.11269	0.74861	FBgn0027348	FALSE
Q95029	Cp1	-0.0934988	0.758289	FBgn0013770	FALSE
Q9VPX3	l(2)10685	-0.110844	0.758289	FBgn0283525	FALSE
Q7K332	CG30159	-0.0911567	0.758289	FBgn0050159	FALSE
Q94516	ATPsynB	0.0851218	0.767164	FBgn0019644	FALSE
Q9VDC8	CG3337	0.0888273	0.767164	FBgn0038871	FALSE
Q7K569	Gpo1	-0.0854895	0.767427	FBgn0022160	FALSE
Q7YU24	Marf	0.109152	0.769485	FBgn0029870	FALSE
Q9VQG4	colt	-0.0935009	0.7764	FBgn0019830	FALSE
Q7K4T8	CG8520	-0.0340499	0.942843	FBgn0033734	FALSE
Q9VRL0	Cyt-c1	0.081077	0.783724	FBgn0035600	FALSE
Q9VN93	CG12163	0.0235106	0.952014	FBgn0260462	FALSE
Q9V9M8	CG3262	-0.0251875	0.954305	FBgn0032986	FALSE
A1Z6V5	Spn43Ab	0.113074	0.785242	FBgn0024293	FALSE
Q8MRW1	Tim23	0.163392	0.785242	FBgn0267976	FALSE
Q24560	betaTub56D	0.176716	0.785242	FBgn0284243	FALSE
Q9VUZ0	SsRbeta	0.131865	0.785242	FBgn0011016	FALSE
Q9VJ44	CG17597	0.0945254	0.786349	FBgn0032715	FALSE
Q9VKZ5	CG4995	0.0083164	0.985824	FBgn0032219	FALSE
Q7K274	l(2)k09913	-0.00770016	0.992584	FBgn0021979	FALSE
Q9W237	RpS16	-0.191564	0.792594	FBgn0034743	FALSE
Q9V8M5	CG15093	-0.16949	0.792676	FBgn0034390	FALSE
Q9VY24	CG5321	-0.122379	0.795345	FBgn0030575	FALSE
Q23979	Myo61F	-0.16214	0.797017	FBgn0010246	FALSE
Q9W125	ND-19	0.0996402	0.805766	FBgn0035046	FALSE
Q9VEN6	mRpS11	-0.103239	0.811564	FBgn0038474	FALSE
Q9VGQ1	CG5214	0.181411	0.820812	FBgn0037891	FALSE
Q95TK5	CG1635	-0.0734002	0.821587	FBgn0039854	FALSE
Q8MT18	CG5028	-0.0786657	0.823887	FBgn0039358	FALSE
Q9VEJ0	Prx3	0.0974491	0.826794	FBgn0038519	FALSE
Q9VN13	Sfxn1-3	-0.0668433	0.831987	FBgn0037239	FALSE
Q7KVQ8	CG1628	-0.0817281	0.841057	FBgn0030218	FALSE
P48610	Argk	0.0652004	0.858032	FBgn0000116	FALSE
Q8IRD3	PHGPx	0.0445173	0.858062	FBgn0035438	FALSE
Q9VD55	Cchl	-0.0552785	0.858062	FBgn0038925	FALSE
Q9VJ86	bsf	-0.0521935	0.878194	FBgn0284256	FALSE
P91929	ND-42	0.0520758	0.881726	FBgn0019957	FALSE
Q9VGS3	SdhC	-0.0455834	0.890158	FBgn0037873	FALSE
O01666	ATPsyngamma	-0.0521723	0.890158	FBgn0020235	FALSE
Q0KHQ1	SLIRP1	0.0569347	0.890158	FBgn0064117	FALSE
Q960Y8	alt	-0.0932892	0.909257	FBgn0038535	FALSE
P38979	sta	0.0555545	0.910244	FBgn0003517	FALSE
Q7JUS9	Mpcp1	-0.0364598	0.912336	FBgn0034497	FALSE
Q7PLT4	Tim17b	0.0474991	0.924795	FBgn0263977	FALSE
P07487	Gapdh2	0.0340435	0.932458	FBgn0001092	FALSE
Q24439	ATPsynO	-0.037933	0.932458	FBgn0016691	FALSE
P33269	Cyp4d1	-0.0571574	0.932458	FBgn0005670	FALSE
Q9VGC2	CG4860	0.027389	0.932459	FBgn0037999	FALSE
Q76NR6	regucalcin	0.031219	0.932459	FBgn0030362	FALSE
Q8IQ70	MCU	-0.0280486	0.932459	FBgn0042185	FALSE
M9PHH0	c12.2	-0.0208643	0.950115	FBgn0040234	FALSE
Q9VBV5	Sil1	-0.0294571	0.950115	FBgn0039296	FALSE
Q9VRJ1	AlaRS-m	0.0265299	0.955251	FBgn0028962	FALSE
Q9VWC8	Pmp70	0.0221637	0.956589	FBgn0031069	FALSE
P82712	Cyp12d1-p	-0.0160921	0.963705	FBgn0050489	FALSE
Q95T19	Slimp	-0.0192223	0.966214	FBgn0051133	FALSE
Q9VZL3	Sc2	-0.0165891	0.971888	FBgn0035471	FALSE
Q9VJH2	AspRS-m	-0.0144153	0.977228	FBgn0051739	FALSE
Q9VPR1	Tspo	-0.012177	0.977228	FBgn0031263	FALSE
Q9VA73	aralar1	0.00849913	0.98565	FBgn0028646	FALSE
P13706	Gpdh1	0.00758544	0.985824	FBgn0001128	FALSE
Q9VHB6	CG9393	0.00660419	0.987153	FBgn0037710	FALSE
Q9VKD3	Nfs1	0.00534708	0.989085	FBgn0032393	FALSE
Q9V4E0	ND-49	0.00308297	0.992584	FBgn0039909	FALSE
Q9VUK8	GlyRS	0.00290862	0.994262	FBgn0027088	FALSE
Q9VC06	CG11771	-0.00131293	0.996943	FBgn0039252	FALSE
