# Supplementary material for: ANGEL2 phosphatase activity is required for non-canonical mitochondrial RNA processing
Source: Nat Commun. 2022 Sep 30;13:5750. doi: 10.1038/s41467-022-33368-9 (PMC9525292; doi:10.1038/s41467-022-33368-9)
Supplement: Supplementary file 5 — Supplementary data 2 [file 41467_2022_33368_MOESM5_ESM.xlsx]

## Sheet: Data S2
Data S2. Oligonucleotides and Taqman probes used in this study
Drosophila sgRNAs
pCFD4_DmAng-3_Rv	ATTTTAACTTGCTATTTCTAGCTCTAAAACGGATGTTATATGAGACAACCGACGTTAAATTGAAAATAGGTC
pCFD4_DmAng-4_Fw	TATATAGGAAAGATATCCGGGTGAACTTCGCAGATTTCTTTCCTCCACTGTTTTAGAGCTAGAAATAGCAAG
Primers for genotyping of MmANGEL2 knockout mice
MmAngel2_Ex3_Fw	ACGAAGGACCTAGAAGACAG
MmAngel2_Ex3_Rv	ACTCCAGTGTAACACTGGAC
Primers to generate DmAngel rescue constructs
DmAngel_ET_Fw	GAATGGCTAATCCACCTAAATGAGGCTATCGCATTCGCCAGGCACTGGCTGCGGCCGCCACAACATACGAGCCGGAAGCATA
DmAngel_ET_Rv	ATTCTGGTTGATTAGGTCCGCATCCGTGGTTCTGCGGACTCGGGGAAGTTTCTAGAATGTGCGCGGAACCCCTATTTG
DmAngelResc_EcoRI_Fw	GCCCAGGTGGAAAGAATTCTGGAGGAGCTGCAGTCG
DmAngelResc_EcoRI_Rv	CGACTGCAGCTCCTCCAGAATTCTTTCCACCTGGGC
DmAngelFLAG_Fw	GACTACAAGGACGACGACGACAAGTAGTATTTAATCTCTTCATG
DmAngelFLAG_Rv	CTTGTCGTCGTCGTCCTTGTAGTCGACAACGGTGAATACTGCAC
DmAngelE121A_Fw	CATACTGTGCCTGCAGGCGATGCAGTTCGACCACC
DmAngelE121A_Rv	GGTGGTCGAACTGCATCGCCTGCAGGCACAGTATG
DmAngelH213A_Fw	CGTGGTCGCCACCACGGCCTTGCTGTTCAACACGA
DmAngelH213A_Rv	TCGTGTTGAACAGCAAGGCCGTGGTGGCGACCACG
Primers to generate DmAngel and CG13850 overexpression constructs
DmAngel_attB1_Fw	AAAAAGCAGGCTCACCATGTACAGGTCTCTGCTGCAC
DmAngel_attB2_Rv	AGAAAGCTGGGTCGACAACGGTGAATACTGCAC
DmAngel-STOP_attB2_Rv	AGAAAGCTGGGTCCTAGACAACGGTGAATACTGCAC
CG13850_NotI_Fw	AAGCGGCCGCATGTTGGGACTACAACGTTTTG
CG13850_XbaI_Rv	AATCTAGATTATTTGCTACTTGCAATCG
CG13850-FLAG_XbaI_Rv	AATCTAGATTACTTGTCGTCGTCGTCCTTGTAGTCTTTGCTACTTGCAATCGCC
Primers to clone human ANGEL1 and ANGEL2 cDNAs
HsANGEL1_attB1_Fw	AAAAAGCAGGCTATGATCGCGTCGTGCTTGTG
HsANGEL1_attB2_Rv	AGAAAGCTGGGTATGGGGCGGTGACTTCCATC
HsANGEL1-STP_attB2_Rv	AGAAAGCTGGGTTCATGGGGCGGTGACTTCCATC
HsANGEL1-FLAG_Fw	GACTACAAAGACGATGACGACAAGTGAACCCAGCTTTCTTGTACAAA
HsANGEL1-FLAG_Rv	TCACTTGTCGTCATCGTCTTTGTAGTCTGGGGCGGTGACTTCCATC
HsANGEL2_attB1_Fw	AAAAAGCAGGCTATGGAAGCCTGGCGCTGTG
HsANGEL2_attB2_Rv	AGAAAGCTGGGTAGAGCTCAAGTCTGAACTTTG
HsANGEL2-STP_attB2_Rv	AGAAAGCTGGGTTCAGAGCTCAAGTCTGAACTTTG
HsANGEL2-proteinC_Fw	GAGGACCAGGTGGACCCGCGGCTCATCGACGGCAAGTGAACCCAGCTTTCTTGTACAAA
HsANGEL2-proteinC_Rv	TCACTTGCCGTCGATGAGCCGCGGGTCCACCTGGTCCTCAGAGCTCAAGTCTGAACTTTG
attB1 adaptor	GGGGACAAGTTTGTACAAAAAAGCAGGCT
attB2 adaptor	GGGGACCACTTTGTACAAGAAAGCTGGGT
MPAT primers for mouse
DNA Linker	[Phos]-ATGTGAGATCATGCACAGTCATA-dA
RNA linker	AUGUGAGAUCAUGCACAGUCAUA-mC7
Anti-linker	GACTGTGCATGATCTCAC
ND2_Cold	CCCAACCTAATATTTTCCACCCT
ND2_Hot	AGCACAATAACCCTACCCCT
ND4_Cold	CATCATCACTCCTATTCTGC
ND4_Hot	AGTCCAAAACTAATTACAGGCCT
ND5_Cold	ACCCAAGACAACCAACCAAA
ND5_Hot	TTCAACTGCGACCAATGACA
ND6_Cold	GAGATTAGGGGGGGAAAACG
ND6_Hot	ATTAGTAGGGCTCAGGCGTT
CytB_Cold	CTTAACCTGAATTGGGGGCC
CytB_Hot	ACCAATCTCAGGAATTATCGAAG
COX1_Cold	GGCCTTTGCTTCAAAACGAG
COX1_Hot	ACACATTCGAGGAACCAACC
COX3_Cold	CCGCAGCATGATACTGACAT
COX3_Hot	CTGACTTTTCCTATACGTCTCCA
ATP6_Cold	GCTGGAGCCGTAATTACAGGC
ATP6_Hot	GCCTACGTATTCACCCTCCT
MPAT primers for Drosophila
DNA Linker	[Phos]-ATGTGAGATCATGCACAGTCATA-dA
RNA Linker	AUGUGAGAUCAUGCACAGUCAUA-mC7
Anti-linker	GACTGTGCATGATCTCAC
ND1_Cold	GGAACTTTACCTCGATTT
ND1_Hot	GAAAATGTTTTTTATCTTTTTC
ND5_Cold	TGGTCAATTAGTTGTAAAAAGTTTTGA
ND5_Hot	ACATAATAATTCTTTGAAAATTT
ND6_Cold	CGTAACATCTTTAGCCTCTAATG
ND6_Hot	CAAAATTATTTAAAGGACCTATT
CytB_Cold	CAAATTTATTGGGAGACCCTGA
CytB_Hot	ATTTAGTAAACCCATTAATTACA
COX1_Cold	GCTTACACAACATGAAATATTGTATCA
COX1_Hot	TACTCCGCCAGCTGAACATA
COX3_Cold	ACGACATTTAAATAATCACTTCTCAAAA
COX3_Hot	TCACAATTTACTGATGAGGAGGA
ATP6_Cold	AATCTTATGTGTTTGCTGTAT
ATP6_Hot	GAACTTTATATTCTAGAG
Terminal phosphate primers
dmnd6_3P	UUCGAAUAAUAUCUUAAUUA-[3'phos]
dmnd6_2P	UUCGAAUAAUAUCUUAAUUA-[2'phos]
dmnd6_2,3cP	UUCGAAUAAUAUCUUAAUUA-[2'3'phos]
MmNd5_3P	UUCAACUACAGAAACACCUA-[3'phos]
MmNd5_2P	UUCAACUACAGAAACACCUA-[2'phos]
MmNd5_2,3cP	UUCAACUACAGAAACACCUA-[2'3'phos]
HsNd5_3P	CGACCAAUGAUAUGAAAAAC-[3'phos]
HsNd5_2P	CGACCAAUGAUAUGAAAAAC-[2'phos]
HsNd5_2,3cP	CGACCAAUGAUAUGAAAAAC-[2'3'phos]
Drosophila SYBR green primers
12s	GATAACGACGGTATATAAACTGATTACA
	GAGGAACCTGTTTTTTAATCGA
16s	ACCTGGCTTACACCGGTTT
	GGGTGTAGCCGTTCAAATTT
nd4	ATGAACGTCTTGGAAGTCGA
	TTAATGTTGGAGGAGCTGCT
atp6	TGGATGAATTAATCATACACAACAT
	AGGTATAAGAATAGCGGGTGTTC
rpl32	CGGATCGATATGCTAAGCTGT
	CGACGCACTCTGTTGTCG
angel	ACAAAAAGAAGACCGGCTGT
	GATTGAGTAGAGCCACCGC
cg13850	CGAGTGGTTGAGCTTTGTGT
	GTGACACCAGCTTTGTCCTT
Mouse SYBR green primers
Actin	GGCTGTATTCCCCTCCATCG
	CCAGTTGGTAACAATGCCATGT
Angel2 primer pair 1	GACAAAGTGTCCTCGCATCT
	TTATGGCACTTCGGGAATGG
Angel2 primer pair 2	GAAGGAGAACACTGCTCAGG
	CACAGTCCACAAGTCTTGCT
Drosophila Taqman assays
DmAngel	Dm01842747_s1
rpl32	Dm02151827_g1
nd1	Custom made AI70K4C
nd2	Custom made AI20SFG
nd3	Custom made AIFASI7
nd5	Custom made AIHSOVN
nd6	Custom made AI6RMX4
cytb	Custom made AILJJEB
co1	Custom made AII1M1V
co3	Custom made AI89JAK
Mouse Taqman assays
12S	Mm04260177_s1
16S	Mm04260181_s1
18S	Mm03928990_g1
Actin	Mm01205647_g1
Atp8	Mm04225236_g1
Co1	Mm04225243_g1
Co2	Mm03294838_g1
Co3	Mm04225261_g1
Cytb	Mm04225271_g1
Nd1	Mm04225274_g1
Nd2	Mm04225288_s1
Nd3	Mm04225292_g1
Nd4l/4	Mm04225294_s1
Nd5	Custom made AIHSNT9
