# Supplementary material for: ANGEL2 phosphatase activity is required for non-canonical mitochondrial RNA processing
Source: Nat Commun. 2022 Sep 30;13:5750. doi: 10.1038/s41467-022-33368-9 (PMC9525292; doi:10.1038/s41467-022-33368-9)
Supplement: Supplementary file 7 — Source Data [file 41467_2022_33368_MOESM7_ESM.zip]

Archive with 32 entries (31 files):
- Source Data/
- __MACOSX/._Source Data
- Source Data/Source Data Supplementary Figure 4.xlsx
- __MACOSX/Source Data/._Source Data Supplementary Figure 4.xlsx
- Source Data/Source Data Figure 2.xlsx
- __MACOSX/Source Data/._Source Data Figure 2.xlsx
- Source Data/Source Data Supplementary Figure 8.xlsx
- __MACOSX/Source Data/._Source Data Supplementary Figure 8.xlsx
- Source Data/Source Data Supplementary Figure 9.xlsx
- __MACOSX/Source Data/._Source Data Supplementary Figure 9.xlsx
- Source Data/Source Data Figure 3.xlsx
- __MACOSX/Source Data/._Source Data Figure 3.xlsx
- Source Data/Source Data Supplementary Figure 5.xlsx
- __MACOSX/Source Data/._Source Data Supplementary Figure 5.xlsx
- Source Data/Source Data Figure 4.xlsx
- __MACOSX/Source Data/._Source Data Figure 4.xlsx
- Source Data/Source Data Supplementary Figure 2.xlsx
- __MACOSX/Source Data/._Source Data Supplementary Figure 2.xlsx
- Source Data/Source Data Supplementary Figure 3.xlsx
- __MACOSX/Source Data/._Source Data Supplementary Figure 3.xlsx
- Source Data/Source Data Figure 5.xlsx
- __MACOSX/Source Data/._Source Data Figure 5.xlsx
- Source Data/Source Data Figure 6.xlsx
- __MACOSX/Source Data/._Source Data Figure 6.xlsx
- Source Data/Source Data Supplementary Figure 1.xlsx
- __MACOSX/Source Data/._Source Data Supplementary Figure 1.xlsx
- Source Data/Source Data Supplementary Figure 6.xlsx
- __MACOSX/Source Data/._Source Data Supplementary Figure 6.xlsx
- Source Data/Source Data Figure 1.xlsx
- __MACOSX/Source Data/._Source Data Figure 1.xlsx
- Source Data/Source Data Supplementary Figure 7.xlsx
- __MACOSX/Source Data/._Source Data Supplementary Figure 7.xlsx
