# Supplementary material for: ANGEL2 phosphatase activity is required for non-canonical mitochondrial RNA processing
Source: Nat Commun. 2022 Sep 30;13:5750. doi: 10.1038/s41467-022-33368-9 (PMC9525292; doi:10.1038/s41467-022-33368-9)
Supplement: Supplementary file 7 — Source Data [file 41467_2022_33368_MOESM7_ESM.zip › Source Data/Source Data Supplementary Figure 4.xlsx]

## Sheet: Supp Figure 4a
				mt: Nd2				mt:Nd4

## Sheet: Supp Figure 4b
	mt:nd1				mt:nd5					mt:co1
