# Supplementary material for: ANGEL2 phosphatase activity is required for non-canonical mitochondrial RNA processing
Source: Nat Commun. 2022 Sep 30;13:5750. doi: 10.1038/s41467-022-33368-9 (PMC9525292; doi:10.1038/s41467-022-33368-9)
Supplement: Supplementary file 7 — Source Data [file 41467_2022_33368_MOESM7_ESM.zip › Source Data/Source Data Figure 2.xlsx]

## Sheet: Figure 2b
			Sample 1	Sample 2	Sample 3	Sample 4	Sample 5		Average	StDev	p-value
	16S	ANGEL2 wt	104.679	100.284	86.8269	108.878	99.3312		100	8.28825
		ANGEL2 KO	97.6729	100.664	85.2474	98.4255	88.7987		94.1618	6.72715	0.256147
	Nd1	ANGEL2 wt	70.1219	102.268	108.983	103.638	114.989		100	17.4388
		ANGEL2 KO	48.2224	74.7555	77.6264	106.03	137.003		88.7274	33.8711	0.526798
	Co1	ANGEL2 wt	92.4858	89.7236	98.9368	105.015	113.839		100	9.74507
		ANGEL2 KO	72.9871	85.7759	87.0405	111.053	122.248		95.8211	20.1856	0.687726
	Atp8/6	ANGEL2 wt	90.6932	108.818	118.698	92.5124	89.2785		100	13.0862
		ANGEL2 KO	141.298	168.994	164.68	176.274	201.989		170.647	21.8731	0.000260088	***
	Co3	ANGEL2 wt	89.4323	95.9296	110.03	99.0955	105.513		100	8.06304
		ANGEL2 KO	77.4454	82.4247	95.8038	115.39	129.939		100.201	22.1823	0.985299
	Nd5	ANGEL2 wt	95.4081	98.4652	59.5246	88.5085	158.094		100	35.9466
		ANGEL2 KO	226.568	257.372	210.266	207.147	251.123		230.495	23.0089	0.000132747	***
	CytB	ANGEL2 wt	90.0671	91.5271	107.372	108.586	102.448		100	8.72504
		ANGEL2 KO	74.2244	97.592	95.0728	110.06	114.783		98.3464	15.8155	0.842915
	Nd6	ANGEL2 wt	98.4554	89.3799	95.2552	103.162	113.748		100	9.17452
		ANGEL2 KO	19.5121	21.4373	24.3694	20.9363	38.5219		24.9554	7.78705	6.77516e-07	***

## Sheet: Figure 2c
			Sample 1	Sample 2	Sample 3	Sample 4		Average	StDev	p-value
	12S	ANGEL2 wt	66.2153	98.1538	152.096	83.5348		100	37.1031
		ANGEL2 KO	160.111	179.589	105.763	104.342		137.451	38.2513	0.209459
	16S	ANGEL2 wt	69.2631	121.693	120.862	88.1819		100	25.7568
		ANGEL2 KO	123.207	137.136	94.9238	103.68		114.737	19.0463	0.393021
	Nd1	ANGEL2 wt	42.3769	95.3098	171.748	90.5656		100	53.4763
		ANGEL2 KO	122.414	81.5191	63.836	78.9264		86.674	25.0702	0.667653
	Nd2	ANGEL2 wt	31.3227	88.6136	204.617	75.447		100	73.9227
		ANGEL2 KO	122.469	83.3447	51.3053	63.0323		80.0379	31.2309	0.636538
	Co1	ANGEL2 wt	48.7915	89.1976	172.492	89.5192		100	51.974
		ANGEL2 KO	148.548	119.989	88.2397	110.361		116.785	25.0019	0.581733
	Co2	ANGEL2 wt	75.7321	105.251	108.448	110.568		100	16.3256
		ANGEL2 KO	111.4	100.322	89.2897	93.0068		98.5046	9.74208	0.880154
	Atp8/6	ANGEL2 wt	14.7383	106.954	199.599	78.709		100	76.7921
		ANGEL2 KO	234.738	265.537	110.907	97.6068		177.197	85.3306	0.227254
	Co3	ANGEL2 wt	63.373	140.83	72.9873	122.809		100	37.6768
		ANGEL2 KO	109.933	139.246	73.8432	115.804		109.706	27.0555	0.690134
	Nd3	ANGEL2 wt	29.2122	111.172	163.598	96.0183		100	55.3663
		ANGEL2 KO	135.358	106.24	55.7348	74.6799		93.0032	35.0894	0.838019
	Nd4l/4	ANGEL2 wt	55.0881	89.0801	158.197	97.6343		100	42.9297
		ANGEL2 KO	125.925	94.7275	79.1377	89.2909		97.2704	20.1663	0.912122
	Nd5	ANGEL2 wt	50.2928	84.6883	179.227	85.7918		100	55.3295
		ANGEL2 KO	439.602	376.463	256.63	288.096		340.198	83.4555	0.00300787	**
	Cytb	ANGEL2 wt	34.9089	90.6912	197.188	77.2118		100	69.0129
		ANGEL2 KO	131.502	96.9807	54.5581	70.9096		88.4877	33.5787	0.774298

## Sheet: Figure 2f
			Sample 1	Sample 2	Sample 3	Sample 4	Sample 5		Average	StDev	p-value
	co1	wDah control	113.128	86.0784	78.9615	110.466	111.366		100	16.1825
		DmAngel KO 1	83.122	57.9183	67.2953	103.705	88.4103		80.0902	17.9678	0.10287
		DmAngel KO 2	54.3333	106.854	86.6311	99.023	107.639		90.896	22.1136	0.478789
	atp8/6	wDah control	157.907	94.3783	60.6867	104.355	82.6727		100	36.2271
		DmAngel KO 1	153.434	126.01	116.759	151.765	186.343		146.862	27.2351	0.049533	*
		DmAngel KO 2	112.413	201.328	145.126	139.792	122.661		144.264	34.4899	0.0832066
	nd5	wDah control	100.284	90.4822	81.1385	124.347	103.748		100	16.227
		DmAngel KO 1	125.402	95.6438	93.8885	156.901	158.117		125.99	31.3822	0.138593
		DmAngel KO 2	85.9784	159.861	129.043	154.605	133.935		132.684	29.2204	0.0602393
	cytb	wDah control	118.953	85.8327	70.4961	124.751	99.9667		100	22.6
		DmAngel KO 1	104.345	50.6292	93.2965	122.913	121.202		98.4773	29.429	0.929144
		DmAngel KO 2	63.8349	127.715	99.7195	96.8232	90.9001		95.7985	22.8076	0.777274

## Sheet: Figure 2g
			Sample 1	Sample 2	Sample 3	Sample 4	Sample 5		Average	StDev	p-value
	nd2	wDah control	91.7631	94.1759	114.238	99.692	100.131		100	8.72627
		DmAngel KO 1	112.797	85.678	147.914	166.545	168.742		136.335	36.1148	0.0602212
		DmAngel KO 2	126.977	110.853	124.813	96.695	192.805		130.429	36.9306	0.11073
	co1	wDah control	99.1135	103.129	93.9629	105.517	98.2777		100	4.48402
		DmAngel KO 1	89.0373	116.507	103.921	108.518	103.532		104.303	10.0061	0.405773
		DmAngel KO 2	102.04	107.096	98.2028	107.345	95.1748		101.972	5.37437	0.546345
	atp8/6	wDah control	100.889	100.269	107.362	97.0003	94.4804		100	4.86105
		DmAngel KO 1	250.429	227.129	235.598	245.823	266.257		245.047	14.9145	3.13694e-08	***
		DmAngel KO 2	310.601	256.863	324.283	282.48	304.764		295.798	26.4777	2.05541e-07	***
	co3	wDah control	98.3681	101.514	94.5781	96.3646	109.175		100	5.73923
		DmAngel KO 1	117.496	138.689	126.85	133.75	137.087		130.774	8.70425	0.000169357	***
		DmAngel KO 2	148.275	141.532	149.801	146.59	134.986		144.237	6.03535	2.31899e-06	***
	nd3	wDah control	86.7271	104.288	123.533	90.4651	94.987		100	14.7002
		DmAngel KO 1	79.6569	61.008	117.066	153.297	151.242		112.454	41.5822	0.545384
		DmAngel KO 2	110.515	89.0981	94.8993	56.3303	136.681		97.5046	29.4823	0.869708
	nd5	wDah control	104.079	98.8651	86.1425	111.396	99.5169		100	9.22041
		DmAngel KO 1	183.85	165.241	155.351	182.124	185.9		174.493	13.49	7.35183e-06	***
		DmAngel KO 2	178.687	196.928	179.706	168.537	161.524		177.077	13.4014	5.50448e-06	***
	nd6	wDah control	92.2524	98.8987	110.418	93.8904	104.541		100	7.54504
		DmAngel KO 1	169.377	127.327	216.736	233.609	209.682		191.346	42.8604	0.00155458	**
		DmAngel KO 2	181.432	175.763	183.925	132.285	234.498		181.581	36.2964	0.00116306	**
	cytb	wDah control	101.88	97.2511	94.3566	102.656	103.856		100	4.02691
		DmAngel KO 1	154.578	175.766	177.302	169.219	174.944		170.362	9.33809	3.0309e-07	***
		DmAngel KO 2	171.061	170.618	178.533	158.886	161.801		168.18	7.88186	1.31348e-07	***
	nd1	wDah control	91.9046	111.68	113.114	93.575	89.7263		100	11.4101
		DmAngel KO 1	125.802	111.016	122.14	163.47	175.178		139.521	28.0529	0.0193483	*
		DmAngel KO 2	133.418	108.993	119.893	111.012	139.569		122.577	13.5254	0.0213819	*
	16S	wDah control	97.1721	97.9212	117.629	84.5785	102.699		100	11.9185
		DmAngel KO 1	99.5199	71.9779	116.909	133.791	153.24		115.088	31.2631	0.342815
		DmAngel KO 2	109.964	88.3791	97.7699	69.8816	144.371		102.073	27.8105	0.882027
	12S	wDah control	101.995	105.202	104.056	94.9767	93.7702		100	5.28049
		DmAngel KO 1	106.391	90.019	95.8728	105.082	126.178		104.709	13.7639	0.49541
		DmAngel KO 2	120.665	104.389	105.474	106.291	122.483		111.86	8.91589	0.0336805	*
