# Supplementary material for: ANGEL2 phosphatase activity is required for non-canonical mitochondrial RNA processing
Source: Nat Commun. 2022 Sep 30;13:5750. doi: 10.1038/s41467-022-33368-9 (PMC9525292; doi:10.1038/s41467-022-33368-9)
Supplement: Supplementary file 7 — Source Data [file 41467_2022_33368_MOESM7_ESM.zip › Source Data/Source Data Supplementary Figure 8.xlsx]

## Sheet: Supp Figure 8b
		Read length percentage					Average		SdDev
	Length	wDah sample 1	wDah sample 2	DmAngel KO sample 1	DmAngel KO sample 2		wDah	DmAngel KO	wDah	DmAngel KO
	12	0	0	0	1.76262e-05		0	8.81309e-06	0	1.24636e-05
	13	0.0056887	0.00575093	0.00726601	0.00675082		0.00571982	0.00700842	4.40043e-05	0.000364289
	14	0.0182903	0.0150085	0.0250401	0.0248		0.0166494	0.02492	0.00232053	0.000169738
	15	0.0514143	0.0458672	0.0662904	0.0707867		0.0486408	0.0685386	0.00392242	0.00317938
	16	0.103333	0.106042	0.136357	0.142296		0.104687	0.139326	0.00191545	0.0041997
	17	0.147978	0.142511	0.197765	0.202348		0.145245	0.200057	0.00386598	0.00324095
	18	0.206377	0.19441	0.278816	0.306889		0.200393	0.292853	0.00846255	0.0198506
	19	0.328144	0.260896	0.377337	0.363487		0.29452	0.370412	0.0475518	0.00979313
	20	0.772727	0.71536	0.826017	1.20787		0.744043	1.01694	0.0405648	0.27001
	21	0.81082	0.441419	0.767126	0.628655		0.626119	0.697891	0.261206	0.097914
	22	0.704175	0.488128	0.551339	0.477775		0.596151	0.514557	0.152768	0.0520178
	23	1.22012	0.751549	1.11092	1.03533		0.985833	1.07312	0.331329	0.0534509
	24	1.06631	0.834446	0.705546	0.704853		0.950377	0.7052	0.163951	0.000490318
	25	1.20348	0.999119	0.860478	0.818789		1.1013	0.839634	0.144508	0.0294791
	26	1.52666	1.5787	0.941835	1.25331		1.55268	1.09757	0.0367985	0.220246
	27	2.24905	2.23725	1.68701	1.8511		2.24315	1.76906	0.00834397	0.116029
	28	3.08011	3.77415	1.27266	1.41071		3.42713	1.34168	0.490765	0.0976185
	29	3.58309	5.04876	1.7719	3.00577		4.31592	2.38883	1.03638	0.872484
	30	6.15395	8.3324	10.253	12.1054		7.24317	11.1792	1.5404	1.30987
	31	3.80848	4.15624	1.88336	2.0223		3.98236	1.95283	0.245906	0.098245
	32	9.6201	15.6421	47.1675	49.1893		12.6311	48.1784	4.25821	1.42962
	33	9.29289	11.4609	5.41329	5.90413		10.3769	5.65871	1.53302	0.347079
	34	4.62657	5.01173	2.2776	2.53759		4.81915	2.40759	0.272347	0.18384
	35	5.07792	5.88909	2.36857	2.326		5.48351	2.34728	0.573586	0.0300966
	36	4.73379	4.64703	2.26608	2.08431		4.69041	2.1752	0.0613467	0.128528
	37	4.96105	4.63665	2.20877	1.7813		4.79885	1.99504	0.229383	0.302267
	38	3.98951	3.99339	1.57177	1.36964		3.99145	1.4707	0.00274624	0.142923
	39	4.21648	3.6496	1.73145	1.35291		3.93304	1.54218	0.400846	0.267662
	40	2.97713	2.71767	1.40743	1.10893		2.8474	1.25818	0.183472	0.21107
	41	3.84707	2.87645	1.7669	1.38695		3.36176	1.57692	0.686336	0.268664
	42	3.36785	2.54233	1.46823	1.06263		2.95509	1.26543	0.583732	0.286803
	43	2.30911	1.68067	0.980072	0.561905		1.99489	0.770988	0.44437	0.295689
	44	2.29168	1.37349	1.05786	0.451283		1.83259	0.754572	0.649259	0.428916
	45	11.4305	3.66867	4.5034	1.20787		7.54961	2.85563	5.48847	2.33029
	46	0.171885	0.0641018	0.0700664	0.0240774		0.117993	0.0470719	0.0762143	0.0325192
	47	0.0271473	0.0088368	0.0121672	0.00641593		0.0179921	0.00929158	0.0129475	0.00406678
	48	0.0147618	0.00743413	0.0073995	0.00463568		0.011098	0.00601759	0.00518146	0.00195432
	49	0.00259232	0.00140267	0.00101076	0.000546411		0.00199749	0.000778584	0.000841212	0.000328342
	50	0.00144018	0.000140267	0.000286063	0.000211514		0.000790222	0.000248789	0.000919176	5.27142e-05
