# Supplementary material for: ANGEL2 phosphatase activity is required for non-canonical mitochondrial RNA processing
Source: Nat Commun. 2022 Sep 30;13:5750. doi: 10.1038/s41467-022-33368-9 (PMC9525292; doi:10.1038/s41467-022-33368-9)
Supplement: Supplementary file 7 — Source Data [file 41467_2022_33368_MOESM7_ESM.zip › Source Data/Source Data Supplementary Figure 9.xlsx]

## Sheet: Supp Figure 9b
			Sample 1	Sample 2	Sample 3	Sample 4	Sample 5	Sample 6		Average	StDev	p-value
	CG13850	daGAL4 control	79.8155	96.8061	72.9442	117.358	118.64	114.437		100	20.0339
		RNAi control	89.6311	124.81	140.462	134.485	103.573	122.02		119.163	19.2022	0.121614
		CG13850 RNAi	32.306	30.6875	32.3765	27.002	32.243	27.3387		30.3256	2.52598	7.25298e-06	***
	nd2	daGAL4 control	91.7952	135.775	48.5175	101.066	122.847			100	33.6181
		RNAi control	130.366	132.317	105.444	111.584	120.613			120.065	11.643	0.242805
		CG13850 RNAi	58.8741	62.3067	52.1657	62.9871	68.5259			60.9719	6.01781	0.0338945	*
	co1	daGAL4 control	72.8721	108.59	80.3675	91.5807	146.59			100	29.3114
		RNAi control	125.237	109.265	101.615	105.758	66.9566			101.766	21.417	0.91604
		CG13850 RNAi	44.9329	34.1524	35.6718	34.5548	38.9284			37.6481	4.48333	0.00153761	**
	co2	daGAL4 control	97.8643	119.137	64.6976	91.2002	127.101			100	24.6422
		RNAi control	153.875	128.803	108.847	152.792	93.1538			127.494	26.7612	0.129502
		CG13850 RNAi	41.4693	46.6706	35.853	40.0909	41.9875			41.2143	3.88716	0.000756077	***
	atp8/6	daGAL4 control	80.8894	117.215	81.9553	77.3194	142.621			100	28.8017
		RNAi control	139.573	103.558	90.2016	138.738	60.6075			106.536	33.5914	0.749672
		CG13850 RNAi	50.71	51.6971	46.7203	48.3284	49.177			49.3266	1.9586	0.00438708	**
	co3	daGAL4 control	81.0567	100.316	114.437	85.6112	118.579			100	16.7301
		RNAi control	106.973	94.49	92.9176	91.9688	54.2968			88.1291	19.861	0.336614
		CG13850 RNAi	38.4244	33.0139	32.2808	26.7545	39.7289			34.0405	5.21568	3.02544e-05	***
	nd3	daGAL4 control	88.5644	135.941	46.1251	119.067	110.303			100	34.622
		RNAi control	169.006	131.148	150.236	135.726	168.472			150.917	17.7301	0.0190848	*
		CG13850 RNAi	79.1549	66.2945	64.7146	67.1076	63.0762			68.0696	6.38651	0.0770937
	nd5	daGAL4 control	87.727	122.956	116.978	89.0658	83.2732			100	18.4743
		RNAi control	135.181	111.559	105.037	103.673	72.6571			105.622	22.3597	0.676184
		CG13850 RNAi	65.2535	61.9384	62.4489	50.7292	80.6781			64.2096	10.7503	0.00567144	**
	nd4l/4	daGAL4 control	82.8445	103.904	78.0421	92.5906	142.619			100	25.8021
		RNAi control	116.038	98.6648	87.4586	89.5159	127.301			103.796	17.3169	0.79167
		CG13850 RNAi	41.5773	37.7183	38.87	42.6148	42.6649			40.6891	2.26583	0.000906833	***
	nd6	daGAL4 control	90.2558	128.234	72.5497	112.726	96.2346			100	21.341
		RNAi control	116.128	83.7483	95.6065	123.894	85.3617			100.948	18.1952	0.941617
		CG13850 RNAi	146.342	131.579	124.17	126.849	157.458			137.28	14.1637	0.0116219	*
	cytb	daGAL4 control	75.9099	103.502	77.3344	110.409	132.845			100	23.9449
		RNAi control	112.026	97.2708	94.6725	111.762	72.2827			97.6028	16.2658	0.857697
		CG13850 RNAi	48.2536	40.4104	41.1089	35.6239	39.7465			41.0287	4.56737	0.000638784	***
	nd1	daGAL4 control	80.5277	101.333	78.0614	109.707	130.371			100	21.673
		RNAi control	106.549	87.6197	87.3949	89.8181	67.6287			87.8021	13.8083	0.319507
		CG13850 RNAi	49.0665	43.089	14.9773	38.0062	51.2229			39.2724	14.5358	0.000818897	***
	16S	daGAL4 control	89.5848	166.425	59.8205	91.0949	93.0748			100	39.5677
		RNAi control	111.063	118.694	71.6866	133.047	104.801			107.858	22.8028	0.710436
		CG13850 RNAi	95.2232	66.7768	58.7273	76.7286	83.0112			76.0934	14.165	0.239112
	12S	daGAL4 control	85.653	127.746	62.5869	111.849	112.164			100	25.806
		RNAi control	155.232	136.96	104.703	140.057	96.3351			126.657	25.0181	0.135817
		CG13850 RNAi	123.724	113.099	115.644	107.894	122.606			116.594	6.62916	0.201225
