# Supplementary material for: ANGEL2 phosphatase activity is required for non-canonical mitochondrial RNA processing
Source: Nat Commun. 2022 Sep 30;13:5750. doi: 10.1038/s41467-022-33368-9 (PMC9525292; doi:10.1038/s41467-022-33368-9)
Supplement: Supplementary file 7 — Source Data [file 41467_2022_33368_MOESM7_ESM.zip › Source Data/Source Data Figure 3.xlsx]

## Sheet: Figure 3a
		mt:Atp8/6		mt:Co3			mt:Nd5		mt:CytB		mt:Co1			mt:Nd6

## Sheet: Figure 3b
		mt:atp8/6			mt:co3			mt:nd6			mt:cytb
