# Supplementary material for: ANGEL2 phosphatase activity is required for non-canonical mitochondrial RNA processing
Source: Nat Commun. 2022 Sep 30;13:5750. doi: 10.1038/s41467-022-33368-9 (PMC9525292; doi:10.1038/s41467-022-33368-9)
Supplement: Supplementary file 7 — Source Data [file 41467_2022_33368_MOESM7_ESM.zip › Source Data/Source Data Supplementary Figure 2.xlsx]

## Sheet: Supp Figure 2b
			Sample 1	Sample 2	Sample 3	Sample 4		Average	StDev	p-value
	ANGEL2 Heart	ANGEL2 wt	76.2105	128.144	98.7538	96.892		100	21.3637
		ANGEL2 KO	28.83	36.514	42.2964	37.0065		36.1617	5.54453	0.00116738
	ANGEL2 Liver	ANGEL2 wt	103.788	84.3169	114.166	97.7295		100	12.4651
		ANGEL2 KO	50.3928	43.2205	67.3497	53.5443		53.6268	10.1172	0.0011754

## Sheet: Supp Figure 2d
			Sample 1	Sample 2	Sample 3	Sample 4	Sample 5		Average	StDev	p-value
	dmangel	wDah control	91.0629	114.762	94.5505	92.5374	107.088		100	10.4091
		DmAngel KO 1	84.1099	121.807	107.552	107.924	94.4732		103.173	14.388	0.699942
		DmAngel KO 2	24.7709	30.0616	32.5773	23.6514	19.9713		26.2065	5.07241	5.7307e-07	***

## Sheet: Supp Figure 2e
			Sample 1	Sample 2	Sample 3	Sample 4	Sample 5		Average	StDev	p-value
	dmAngel	wDah control	87	85	90	91	77		86	5.56776
		DmAngel KO 1 heterozygous	43	39	39	38	39		39.6	1.94936	1.11579e-07	***
		DmAngel KO 1	0	0	0	0	0		0	0	5.39941e-10	***
		DmAngel KO 2 heterozygous	35	36	31	39	37		35.6	2.96648	9.87885e-08	***
		DmAngel KO 2	0	0	0	0	0		0	0	5.39941e-10	***

## Sheet: Supp Figure 2g
			Sample 1	Sample 2	Sample 3	Sample 4	Sample 5		Average	StDev	p-value
	dmAngel	wDah control	90.2527	92.529	96.4236	113.847	106.947		100	10.0453
		DmAngel rescue	304.906	289.569	272.337	291.949	244.935		280.739	23.131	2.30488e-07	***
		DmAngel rescue-FLAG	300.412	277.573	284.373	252.197			278.639	20.0607	4.79466e-07	***
		DmAngel E121A	189.932	315.496	280.921	220.974	217.189		244.903	51.5828	0.000269366	***

## Sheet: Supp Figure 2h
			Sample 1	Sample 2	Sample 3	Sample 4	Sample 5		Average	StDev	p-value
	dmAngel	DmAngel KO 2	0	0	0	0	0		0	0
		DmAngel KO 2; DmAngel rescue	2.18978	10.5263	4.3956	2.46914	8.43373		5.60291	3.7142	0.0097402	**
		DmAngel KO 2; DmAngel rescue-FLAG	16.092	12.8378	6.34328	8.26087	8.18182		10.3432	4.00869	0.00041954	***
		DmAngel KO 2; DmAngel E121A	0	0	0	0	0		0	0

## Sheet: Supp Figure 2i
	880 KDa
	440 KDa

## Sheet: Supp figure 2j
		880 KDa
		440 KDa
