# Supplementary material for: ANGEL2 phosphatase activity is required for non-canonical mitochondrial RNA processing
Source: Nat Commun. 2022 Sep 30;13:5750. doi: 10.1038/s41467-022-33368-9 (PMC9525292; doi:10.1038/s41467-022-33368-9)
Supplement: Supplementary file 7 — Source Data [file 41467_2022_33368_MOESM7_ESM.zip › Source Data/Source Data Supplementary Figure 3.xlsx]

## Sheet: Supp Figure 3b
			Sample 1	Sample 2	Sample 3	Sample 4	Sample 5		Average	StDev	p-value
	16S	ANGEL2 wt	134.263	122.302	95.8997	75.222	72.3132		100	27.6977
		ANGEL2 KO	136.467	97.7726	83.6899	69.1038	92.1055		95.8277	25.1528	0.809366
	Nd1	ANGEL2 wt	104.844	117.877	119.394	81.2803	76.6048		100	20.1055
		ANGEL2 KO	94.2993	90.4646	76.5304	70.7069	108.797		88.1597	15.0728	0.322832
	Co1	ANGEL2 wt	121.214	100.271	99.835	92.5632	86.1165		100	13.2118
		ANGEL2 KO	88.7295	79.9522	79.8741	96.7257	88.9955		86.8554	7.10471	0.0857431
	Atp8/6	ANGEL2 wt	129.841	110.53	119.457	74.0843	66.0876		100	28.2915
		ANGEL2 KO	143.21	137.719	144.53	137.311	124.901		137.534	7.75917	0.0211212	*
	Co3	ANGEL2 wt	101.656	131.782	108.293	84.2086	74.0607		100	22.382
		ANGEL2 KO	93.7124	82.0854	82.9048	64.6127	89.2962		82.5223	11.0927	0.15633
	Nd5	ANGEL2 wt	57.4359	82.1801	132.451	127.173	100.76		100	31.31
		ANGEL2 KO	326.28	313.747	339.12	352	428.986		352.027	45.3254	7.16137e-06	***
	CytB	ANGEL2 wt	119.438	134.255	88.5323	80.8955	76.8791		100	25.4082
		ANGEL2 KO	108.982	94.2269	75.8591	69.4618	93.3845		88.3829	15.7984	0.41056
	Nd6	ANGEL2 wt	155.519	146.879	59.2927	60.6888	77.6198		100	47.3904
		ANGEL2 KO	12.0503	5.97788	26.5673	5.22854	1.80209		10.3252	9.8018	0.0032377	**

## Sheet: Supp Figure 3c
			Sample 1	Sample 2	Sample 3	Sample 4		Average	StDev	p-value
	12S	ANGEL2 wt	100.154	128.309	89.235	82.3018		100	20.2528
		ANGEL2 KO	111.541	99.7113	104.291	103.405		104.737	4.95081	0.665512
	16S	ANGEL2 wt	96.742	116.06	100.981	86.2175		100	12.3754
		ANGEL2 KO	114.915	98.7552	111.493	99.3819		106.136	8.28377	0.441403
	Nd1	ANGEL2 wt	82.3217	138.471	88.0761	91.1307		100	25.9063
		ANGEL2 KO	110.944	76.5979	72.3533	92.2821		88.0444	17.5081	0.47343
	Nd2	ANGEL2 wt	91.7588	154.283	98.2994	55.6591		100	40.7576
		ANGEL2 KO	137.683	95.1516	91.5535	103.04		106.857	21.103	0.775169
	Co1	ANGEL2 wt	80.8319	134.236	97.0274	87.9048		100	23.7672
		ANGEL2 KO	123.554	103.649	103.335	126.394		114.233	12.4575	0.329594
	Co2	ANGEL2 wt	102.345	103.324	105.098	89.2333		100	7.26771
		ANGEL2 KO	91.7295	82.7004	91.833	108.39		93.6633	10.7107	0.365335
	Atp8/6	ANGEL2 wt	88.591	151.032	102.095	58.2822		100	38.6402
		ANGEL2 KO	229.683	186.898	210.037	212.822		209.86	17.5975	0.00206453	**
	Co3	ANGEL2 wt	88.1077	111.228	110.258	90.4069		100	12.4464
		ANGEL2 KO	83.6733	85.0654	98.9897	114.013		95.4354	14.1852	0.645709
	Nd3	ANGEL2 wt	97.8917	123.949	105.4	72.7586		100	21.2075
		ANGEL2 KO	112.341	84.7813	89.6169	79.9667		91.6764	14.3285	0.539506
	Nd4l/4	ANGEL2 wt	80.5542	139.815	100.375	79.2563		100	28.2478
		ANGEL2 KO	123.413	94.7934	101.208	115.84		108.814	13.1266	0.591972
	Nd5	ANGEL2 wt	85.0643	146.938	88.6042	79.3935		100	31.5211
		ANGEL2 KO	421.128	312.851	320.991	355.828		352.7	49.2803	0.000132482	***
	Cytb	ANGEL2 wt	75.5735	150.916	100.152	73.3586		100	36.0505
		ANGEL2 KO	143.247	79.5535	95.8357	111.328		107.491	27.1389	0.751167

## Sheet: Supp Figure 3e
			Sample 1	Sample 2	Sample 3		Average	StDev	p-value
	tRNA Glu	ANGEL2 wt	22.6588	96.9308	180.41		100	78.9205
		ANGEL2 KO	158.121	69.4657	98.6777		108.755	45.1787	0.875656
	tRNA Tyr	ANGEL2 wt	22.3619	96.3074	181.331		100	79.5487
		ANGEL2 KO	140.279	64.3824	93.2344		99.2987	38.3101	0.989682
	tRNA Cys	ANGEL2 wt	28.3221	90.5316	181.146		100	76.8508
		ANGEL2 KO	137.144	57.3103	71.0754		88.5099	42.6769	0.831991
	tRNA Met	ANGEL2 wt	28.0366	96.6042	175.359		100	73.72
		ANGEL2 KO	147.789	65.1435	82.4107		98.4479	43.5945	0.976463
	tRNA Thr	ANGEL2 wt	24.0616	93.8465	182.092		100	79.1946
		ANGEL2 KO	128.583	59.7571	73.2443		87.1949	36.4722	0.811745
	tRNA Val	ANGEL2 wt	26.2086	107.254	166.537		100	70.4449
		ANGEL2 KO	159.555	63.7413	78.7866		100.694	51.5272	0.989665

## Sheet: Supp Figure 3g
			Sample 1	Sample 2	Sample 3	Sample 4	Sample 5		Average	StDev	p-value
	tRNA Cys	wDah control	100.574	123.228	63.5109	119.967	92.7204		100	24.0987
		DmAngel KO 1	5.37773	6.71575	6.77625	6.07086	6.47707		6.28353	0.577223	2.3895e-05	***
		DmAngel KO 2	5.41643	7.44505	5.89758	6.11295	4.04968		5.78434	1.22711	2.31546e-05	***
	tRNA Tyr	wDah control	78.5393	142.118	68.1918	126.607	84.5443		100	32.3769
		DmAngel KO 1	30.9432	45.2072	42.1367	49.4682	51.6696		43.885	8.12506	0.00555263	**
		DmAngel KO 2	37.1754	52.4921	37.753	50.0948	36.0895		42.721	7.89397	0.00492395	**
	tRNA Ala	wDah control	96.2691	129.459	62.0848	127.773	84.4142		100	28.8685
		DmAngel KO 1	98.913	118.59	118.959	119.787	127.157		116.681	10.5348	0.259448
		DmAngel KO 2	95.1817	138.498	101.732	118.887	77.2835		106.317	23.3539	0.713561
	tRNA Phe	wDah control	113.973	129.131	57.4296	117.739	81.7274		100	29.6001
		DmAngel KO 1	105.871	134.414	119.853	118.42	132.672		122.246	11.6756	0.156608
		DmAngel KO 2	108.399	144.262	120.236	132.718	98.1641		120.756	18.4321	0.219876
	tRNA Pro	wDah control	102.118	137.664	50.6573	131.337	78.224		100	36.4485
		DmAngel KO 1	86.8489	126.253	117.042	128.519	148.873		121.507	22.5926	0.294618
		DmAngel KO 2	100.983	161.175	110.922	139.971	81.5048		118.911	31.679	0.406738
	tRNA Val	wDah control	86.1433	127.366	71.2245	133.312	81.954		100	28.3032
		DmAngel KO 1	85.5546	122.76	114.313	114.106	125.124		112.371	15.7834	0.418133
		DmAngel KO 2	102.848	131.613	88.0612	109.61	60.3129		98.4889	26.486	0.932681

## Sheet: Supp Figure 3i
			Sample 1	Sample 2	Sample 3		Average	StDev	p-value
	tRNA Glu	ANGEL2 wt	106.507	140.288	53.2057		100	43.904
		ANGEL2 KO	79.0545	95.2951	64.7783		79.7093	15.2689	0.491694
	tRNA Tyr	ANGEL2 wt	107.653	138.154	54.1934		100	42.5002
		ANGEL2 KO	60.5566	75.9685	54.6266		63.7172	11.0164	0.225579
	tRNA Cys	ANGEL2 wt	109.123	134.58	56.297		100	39.9308
		ANGEL2 KO	78.21	90.6279	65.5414		78.1264	12.5435	0.416559
	tRNA Met	ANGEL2 wt	110.529	137.806	51.6651		100	44.025
		ANGEL2 KO	66.5621	80.2905	58.1618		68.3382	11.1708	0.293791
	tRNA Thr	ANGEL2 wt	106.913	136.094	56.9932		100	40.0009
		ANGEL2 KO	71.4266	90.257	65.4083		75.6973	12.9631	0.373446
	tRNA Val	ANGEL2 wt	116.709	131.034	52.2571		100	41.9623
		ANGEL2 KO	73.0869	84.4508	59.8078		72.4485	12.3339	0.336559
	tRNA Leu1	ANGEL2 wt	124.353	101.76	73.8867		100	25.2791
		ANGEL2 KO	113.652	154.507	159.337		142.499	25.0981	0.107668
	tRNA Phe	ANGEL2 wt	91.796	114.464	93.7399		100	12.5639
		ANGEL2 KO	107.202	155.564	152.366		138.377	27.0462	0.089716
	tRNA Gln	ANGEL2 wt	125.909	106.819	67.2719		100	29.9076
		ANGEL2 KO	87.3559	107.321	102.835		99.1704	10.4747	0.966008
