# Supplementary material for: ANGEL2 phosphatase activity is required for non-canonical mitochondrial RNA processing
Source: Nat Commun. 2022 Sep 30;13:5750. doi: 10.1038/s41467-022-33368-9 (PMC9525292; doi:10.1038/s41467-022-33368-9)
Supplement: Supplementary file 7 — Source Data [file 41467_2022_33368_MOESM7_ESM.zip › Source Data/Source Data Figure 5.xlsx]

## Sheet: Figure 5a
	S35 labelling
	Western Blot
	anti porin

## Sheet: Figure 5c
	RiboProfile						Average		StDev
	Transcript	wDah sample 1	wDah sample 2	DmAngel KO sample 1	DmAngel KO sample 2		wDah	DmAngel KO	wDah	DmAngel KO
	mt:ND2	59651	20372	77955	54357		40011.5	66156	27774.4	16686.3
	mt:CoI	628283	322560	610093	680632		475422	645362	216179	49878.6
	mt:CoII	244929	121401	626539	614021		183165	620280	87347.5	8851.56
	mt:ATPase8_6	627872	227362	1377620	991393		427617	1.18451e+06	283203	273104
	mt:CoIII	410014	218136	546271	515237		314075	530754	135678	21944.4
	mt:ND3	43027	20764	51458	56955		31895.5	54206.5	15742.3	3886.97
	mt:ND5	101358	43810	157529	189961		72584	173745	40692.6	22932.9
	mt:ND4_4L	123797	47061	304730	275782		85429	290256	54260.5	20469.3
	mt:ND6	41520	15279	85834	63621		28399.5	74727.5	18555.2	15707
	mt:Cyt-b	407580	229295	3458410	3943875		318438	3.70114e+06	126067	343276
	mt:ND1	80662	43885	239650	235424		62273.5	237537	26005.3	2988.23
	Total	2768693	1309925	7536089	7621258		2039309	7.57867e+06	1.0315e+06	60223.6

## Sheet: Figure 5d
	RiboProfile						Average		StDev
	Transcript	wDah sample 1	wDah sample 2	DmAngel KO sample 1	DmAngel KO sample 2		wDah	DmAngel KO	wDah	DmAngel KO
	mt:tRNA:Ile-GAT	508	165	1483	1772		336.5	1627.5	242.538	204.354
	mt:tRNA:Gln-TTG	225	74	639	790		149.5	714.5	106.773	106.773
	mt:tRNA:Met-CAT	35121	10310	16606	12878		22715.5	14742	17544	2636.09
	mt:tRNA:Trp-TCA	93	26	171	166		59.5	168.5	47.3762	3.53553
	mt:tRNA:Cys-GCA	498	284	224	363		391	293.5	151.321	98.2878
	mt:tRNA:Tyr-GTA	1207	378	2146	2856		792.5	2501	586.192	502.046
	mt:tRNA:Leu-TAA	3160	695	8158	6963		1927.5	7560.5	1743.02	844.993
	mt:tRNA:Lys-CTT	436	617	787	2680		526.5	1733.5	127.986	1338.55
	mt:tRNA:Asp-GTC	240	62	367	391		151	379	125.865	16.9706
	mt:tRNA:Gly-TCC	1689	338	2761	1665		1013.5	2213	955.301	774.989
	mt:tRNA:Ala-TGC	578	175	1156	593		376.5	874.5	284.964	398.101
	mt:tRNA:Arg-TCG	635	217	1026	592		426	809	295.571	306.884
	mt:tRNA:Asn-GTT	1532	624	3952	4249		1078	4100.5	642.053	210.011
	mt:tRNA:Ser-GCT	1484	340	3341	1988		912	2664.5	808.93	956.715
	mt:tRNA:Glu-TTC	482	32	510	86		257	298	318.198	299.813
	mt:tRNA:Phe-GAA	1507	788	6843	9996		1147.5	8419.5	508.41	2229.51
	mt:tRNA:His-GTG	1310	230	2420	1599		770	2009.5	763.675	580.535
	mt:tRNA:Thr-TGT	617	168	1199	1015		392.5	1107	317.491	130.108
	mt:tRNA:Pro-TGG	2677	1023	2596	4096		1850	3346	1169.55	1060.66
	mt:tRNA:Ser-TGA	1360	215	2405	1932		787.5	2168.5	809.637	334.462
	mt:tRNA:Leu-TAG	103	26	308	240		64.5	274	54.4472	48.0833
	mt:tRNA:Val-TAC	2612	1846	5490	16013		2229	10751.5	541.644	7440.88
