# Supplementary material for: ANGEL2 phosphatase activity is required for non-canonical mitochondrial RNA processing
Source: Nat Commun. 2022 Sep 30;13:5750. doi: 10.1038/s41467-022-33368-9 (PMC9525292; doi:10.1038/s41467-022-33368-9)
Supplement: Supplementary file 7 — Source Data [file 41467_2022_33368_MOESM7_ESM.zip › Source Data/Source Data Supplementary Figure 6.xlsx]

## Sheet: Supp Figure 6b
	mt:Nd6 sequencing in wt mice
	Position +1147
	GACAAATCCTGCAAAGATGCTTCCGAATGCTAGGCGTTTGATTGGGTTTATGAGGTCTGGGTCATTTTCGTTAATGGAGATTAGGGGGGGAAAACGCGGTTTTGTTATTGTTACGAAGTAAATGATTCGTATGCTGTACATAGCTGTTATAGAAGTGGCGATTAGTGTAATTAGTAGGGCTCAGGCGTTGGTGTTGCAGGTATTAATTGATTCAATAAT
	GACAAATCCTGCAAAGATGCTTCCGAATGCTAGGCGTTTGATTGGGTTTATGAGGTCTGGGTCATTTTCGTTAATGGAGATTAGGGGGGGAAAACGCGGTTTTGTTATTGTTACGAAGTAAATGATTCGTATGCTGTACATAGCTGTTATAGAAGTGGCGATTAGTGTAATTAGTAGGGCTCAGGCGTTGGTGTTGCAGGTATTAATTGCTTCAATAAT
	GACAAATCCTGCAAAGATGCTTCCGAATGCTAGGCGTTTGATTGGGTTTATGAGGTCTGGGTCATTTTCGTTAATGGAGATTAGGGGGGGAAAACGCGGTTTTGTTATTGTTACGAAGTAAATGATTCGTATGCTGTACATAGCTGTTATAGAAGTGGCGATTAGTGTAATTAGTAGGGCTCAGGCGTTGGTGTTGCAGGTATTAATTGCTTCAATAAT
	GACAAATCCTGCAAAGATGCTTCCGAATGCTAGGCGTTTGATTGGGTTTATGAGGTCTGGGTCATTTTCGTTAATGGAGATTAAGGGGGGAAAACGCGGTTTTGTTATTGTTACGAAGTAAATGATTCGTATGCCGTACATAGCTGTTATAGAAGTGGCGATTAGTGTAATTAGTAGGGCTCAGGCGTTGGTGTTGCAGGTATTAATTGCTTCAATAAT
	GACAAATCCTGCAAAGATGCTTCCGAATGCTAGGCGTTTGATTGGGTTTATGAGGTCTGGGTCATTTTCGTTAATGGAGATTAGGGGGGGAAAACGCGGTTTTGTTATTGTTACGAAGTAAATGATTCGTATGCTGTACATAGCTGTTATAGAAGTGGCGATTAGTGTAATTAGTAGGGCTCAGGCGTTGGTGTTGCAGGTGTTAATTGCTTCAATAAT
	GACAAATCCTGCAAAGATGCTTCCGAATGCTAGGCGTTTGATTGGGTTTATGAGGTCTGGGTCATTTTCGTTAATGGAGATTAGGGGGGGAAAACGCGGTTTTGTTATTGTTACGAAGTAAATGATTCGTATGCTGTACATAGCTGTTATAGAAGTGGCGATTAGTGTAATTAGTAGGGCTCAGGCGTTGGTGTTGCAGGTATTAATTGCTTCAATAAT
	GACAAATCCTGCAAAGATGCTTCCGAATGCTAGGCGTTTGATTGGGTTTATGAGGTCTGGGTCATTTTCGTTAATGGAGATTAGGGGGGGAAAACGCGGTTTTGTTATTGTTACGAAGTAAATGATTCGTATGCTGTACATAGCTGTTATAGAAGTGGCGATTAGTGTAATTAGTAGGGCTCAGGCGTTGGTGTTGCAGGTATTAATTGCTTCAATAAT
	GACAAATCCTGCAAAGATGCTTCCGAATGCTAGGCGTTTGATTGGGTTTATGAGGTCTGGGTCATTTTCGTTAATGGAGATTAGGGGGGGAAAACGCGGTTTTGTTATTGTTACGAAGTAAATGATTCGTATGCTGTACATAGCTGTTATAGAAGTGGCGATTAGTGTAATTAGTAGGGCTCAGGCGTTGGTGTTGCAGGTATTAATTGCTTCAATAAT
	GACAAATCCTGCAAAGATGCTTCCGAATGCTAGGCGTTTGATTGGGTTTATGAGGTCTGGGTCATTTTCGTTAATGGAGATTAGGGGGGGAAAACGCGGTTTTGTTATTGTTACGAAGTAAATGATTCGTATGCTGTACATAGCTGTTATAGAAGTGGCGATTAGTGTAATTAGTAGGGCTCAGGCGTTGGTGTTGCAGGTATTAATTGCTTCAATAAT
	Position +1148
	GACAAATCCTGCAAAGATGCTTCCGAATGCTAGGCGTTTGATTGGGTTTATGAGGTCTGGGTCATTTTCGTTAATGGAGATTAGGGGGGGAAAACGCGGTTTTGTTATTGTTACGAAGTAAATGATTCGTATGCTGTACATAGCTGTTATAGAAGTGGCGATTAGTGTAATTAGTAGGGCTCAGGCGTTGGTGTTGCAGGTATTAATTGCTTCAATAATT
	GACAAATCCTGCAAAGATGCTTCCGAATGCTAGGCGTTTGATTGGGTTTATGAGGTCTGGGTCATTTTCGTTAATGGAGATTAGGGGGGGAAAACGCGGTTTTGTTATTGTTACGAAGTAAATGATTCGTATGCTGTACATAGCTGTTATAGAAGTGGCGATTAGTGTAATTAGTAGGGCTCAGGCGTTGGTGTTGCAGGTATTAATTGCTTCAATAATT
	GACAAATCCTGCAAAGATGCTTCCGAATGCTAGGCGTTTGATTGGGTTTATGAGGTCTGGGTCATTTTCGTTAATGGAGATTAGGGGGGGAAAACGCGGTTTTGTTATTGTTACGAAGTAAATGATTCGTATGCTGTACATAGCTGTTATAGAAGTGGCGATTAGTGTAATTAGTAGGGCTCAGGCGTTGGTGTTGCAGGTATTAATTGCTTCAATAATT
	GACAAATCCTGCAAAGATGCTTCCGAATGCTAGGCGTTTGATTGGGTTTATGAGGTCTGGGTCATTTTCGTTAATGGAGATTAGGGGGGGAAAACGCGGTTTTGTTATTGTTACGAAGTAAATGATTCGTATGCTGTACATAGCTGTTATAGAAGTGGCGATTAGTGTAATTAGTAGGGCTCAGGCGTTGGTGTTGCAGGTATTAATTGCTTCAATAATT
	GACAAATCCTGCAAAGATGCTTCCGAATGCTAGGCGTTTGATTGGGTTTATGAGGTCTGGGTCATTTTCGTTAATGGAGATTAGGGGGGGAAAACGCGGTTTTGTTATTGTTACGAAGTAAATGATTCGTATGCTGTACATAGCTGTTATAGAAGTGGCGATTAGTGTAATTAGTAGGGCTCAGGCGTTGGTGTTGCAGGTATTAATTGCTTCAATAATT
	GACAAATCCTGCAAAGATGCTTCCGAATGCTAGGCGTTTGATTGGGTTTATGAGGTCTGGGTCATTTTCGTTAATGGAGATTAGGGGGGGAAAACGCGGTTTTGTTATTGTTACGAAGTAAATGATTCGTATGCTGTACATAGCTGTTATAGAAGTGGCGATTAGTGTAATTAGTAGGGCTCAGGCGTTGGTGTTGCAGGTATTAATTGCTTCAATAATT
	With polyA tail
	GACAAATCCTGCAAAGATGCTTCCGAATGCTAGGCGTTTGATTGGGTTTATGAGGTCTGGGTCATTTTCGTTAATGGAGATTAGGGGGGGAAAACGCGGTTTTGTTATTGTTACGAAGTAAATGATTCGTATGCTGTACATAGCTGTTATAGAAGTGGCGATTAGTGTAATTAGTAGGGCTCAGGCGTTGGTGTTGCAGGTATTAATTGCTTCAATAATTAAAAAAAAAAAAAAAAAAA
	GACAAATCCTGCAAAGATGCTTCCGAATGCTAGGCGTTTGATTGGGTCTATGAGGTCTGGGTCATTTTCGTTAATGGAGATTAGGGGGGGAAAACGCGGTTTTGTTATTGTTACGAAGTAAATGATTCGTATGCTGTACATAGCTGTTATAGAAGTGGCGATCAGTGTAATTAGTAGGGCTCAGGCGTTGGTGTTGCAGGTATTAATTGCTTCAATAATAAAAAAAAAAAAAAAA
	GACAAATCCTGCAAAGATGCTTCCGAATGCTAGGCGTTTGATTGGGTTTATGAGGTCTGGGTCATTTTCGTTAATGGAGATTAGGGGGGGAAAACGCGGTTTTGTTATTGTTACGAAGTAAATGATTCGTATGCTGTACATAGCTGTTATAGAAGTGGCGATTAGTGTAATTAGTAGGGCTCAGGCGTTGGTGTTGCAGGTATTAATTGCTTCAATAATTAAAAAAAAAAAAA
	GACAAATCCTGCAAAGATGCTTCCGAATGCTAGGCGTTTGATTGGGTTTATGAGGTCTGGGTCATTTTCGTTAATGGAGATTAGGGGGTGAAAACGCGGTTTTGTTATTGTTACGAAGTAAATGATTCGTATGCTGTACATAGCTGTTATAGAAGTGGCGATTAGTGTAATTAGTAGGGCTCAGGCGTTGGTGTTGCAGGTATTAATTGCTTCAATAATTAAAAAAAAAAAA
	GACAAATCCTGCAAAGATGCTTCCGAATGCTAGGCGTTTGATTGGGTTTATGAGGTCTGGGTCATTTTCGTTAATGGAGATTAGGGGGGGAAAACGCGGTTTTGTTATTGTTACGAAGTAAATGATTCGTATGCTGTACATAGCTGTTATAGAAGTGGCGATTAGTGTAATTAGTAGGGCTCAGGCGTTGGTGTTGCAGGTATTAATTGCTTCAATAATTAAAAAAAAAAAAA
	Position +1102
	GACAAATCCTGCAAAGATGCTTCCGAATGCTAGGCGTTTGATTGGGTTTATGAGGTCTGGGTCATTTTCGTTAATGGAGATTAGGGGGGGAAAACGCGGTTTTGTTATTGTTACGAAGTAAATGATTCGTATGCTGTACATAGCTGTTATAGAAGTGGCGATTAGTGTAATCAG
	mt:Nd6 sequencing in ANGEL2 KO mice
	Position +1147
	GACAAATCCTGCAAAGATGCTTCCGAATGCTAGGCGTTTGATTGGGTTTATGAGGTCTGGGTCATTTTCGTTAATGGAGATTAGGGGGGGAAAACGCGGTTTTGTTATTGTTACGAAGTAAATGATTCGTATGCTGTACATAGCTGTTATAGAAGTGGCGATTAGTGTAATTAGTAGGGCTCAGGCGTTGGTGTTGCAGGTATTAATTGCTTCAATAAT
	GACAAATCCTGCAAAGATGCTTCCGAATGCTAGGCGTTTGATTGGGTTTATGAGGTCTGGGTCATTTTCGTTAATGGAGATTAGGGGGGGAAAACGCGGTTTTGTTATTGTTACGAAGTAAATGATTCGTATGCTGTACATAGCTGTTATAGAAGTGGCGATTAGTGTAATTAGTAGGGCTCAGGCGTTGGTGTTGCAGGTATTAATTGCTTCAATAAT
	GACAAATCCTGCAAAGATGCTTCCGAATGCTAGGCGTTTGATTGGGTTTATGAGGTCTGGGTCATTTTCGTTAATGGAGATTAGGGGGGGAAAACGCGGTTTTGTTATTGTTACGAAGTAAATGATTCGTATGCTGTACATAGCTGTTATAGAAGTGGCGATTAGTGTAATTAGTAGGGCTCAGGCGTTGGTGTTGCAGGTATTAATTGCTTCAATAAT
	Position +1148
	GACAAATCCTGCAAAGATGCTTCCGAATGCTAGGCGTTTGATTGGGTTTATGAGGTCTGGGTCATTTTCGTTAATGGAGATTAGGGGGGGAAAACGCGGTTTTGTTATTGTTACGAAGTAAATGATTCGTATGCTGTACATAGCTGTTATAGAAGTGGCGATTAGTGTAATTAGTAGGGCTCAGGCGTTGGTGTTGCAGGTATTAATTGCTTCAATAATT
	GACAAATCCTGCAAAGATGCTTCCGAATGCTAGGCGTTTGATTGGGTTTATGAGGTCTGGGTCATTTTCGTTAATGGAGATTAGGGGGGGAAAACGCGGTTTTGTTATTGTTACGAAGTAAATGATTCGTATGCTGTACATAGCTGTTATAGAAGTGGCGATTAGTGTAATTAGTAGGGCTCAGGCGTTGGTGTTGCAGGTATTAATTGCTTCAATAATT
	GACAAATCCTGCAAAGATGCTTCCGAATGCTAGGCGTTTGATTGGGTTTATGAGGTCTGGGTCATTTTCGTTAATGGAGATTAGGGGGGGAAAACGCGGTTTTGTTATTGTTACGAAGTAAATGATTCGTATGCTGTACATAGCTGTTATAGAAGTGGCGATTAGTGTAATTAGTAGGGCTCAGGCGTTGGTGTTGCAGGTATTAATTGCTTCAATAATT
	GACAAATCCTGCAAAGATGCTTCCGAATGCTAGGCGTTTGATTGGGTTTATGAGGTCTGGGTCATTTTCGTTAATGGAGATTAGGGGGGGAAAACGCGGTTTTGTTATTGTTACGAAGTAAATGATTCGTATGCTGTACATAGCTGTTATAGAAGTGGCGATTAGTGTAATTAGTAGGGCTCAGGCGTTGGTGTTGCAGGTATTAATTGCTTCAATAATT
	With polyA tail
	GACAAATCCTGCAAAGATGCTTCCGAATGCTAGGCGTTTGATTGGGTTTATGAGGTCTGGGTCATTTTCGTTAATGGAGATTAGGGGGGGAAAACGCGGTTTTGTTATTGTTACGAAGTAAATGATTCGTATGCTGTACATAGCTGTTATAGAAGTGGCGATTAGTGTAATTAGTAGGGCTCAGGCGTTGGTGTTGCAGGTATTAATTGCTTCAATAATTAAAAAAA
	Position +1210
	GACAAATCCTGCAAAGATGCTTCCGAATGCTAGGCGTTTGATTGGGTTTATGAGGTCTGGGTCATTTTCGTTAATGGAGATTAGGGGGGGAAAACGCGGTTTTGTTATTGTTACGAAGTAAATGATTCGTATGCTGTACATAGCTGTTATAGAAGTGGCGATTAGTGTAACTAGTAGGGCTCAGGCGTTGGTGTTGCAGGTATTAATTGCTTCAATAATTAGGTCTTTTGAGTAGAACCCTGTTAGGAATGGTATTCCTGTGAGGGCGAGGCTTCCG
