# Supplementary material for: ANGEL2 phosphatase activity is required for non-canonical mitochondrial RNA processing
Source: Nat Commun. 2022 Sep 30;13:5750. doi: 10.1038/s41467-022-33368-9 (PMC9525292; doi:10.1038/s41467-022-33368-9)
Supplement: Supplementary file 7 — Source Data [file 41467_2022_33368_MOESM7_ESM.zip › Source Data/Source Data Figure 1.xlsx]

## Sheet: Figure 1a
				GFP						TOM20					DAPI					MERGE
	DmAngel
	HsANGEL1
	HsANGEL2

## Sheet: Figure 1d
			Sample 1	Sample 2	Sample 3	Sample 4	Sample 5		Average	StDev	p-value
	CI	wDah control	75.5102	106.005	99.6921	101.4	117.392		100	15.3326
		DmAngel KO 1	29.4748	27.3309	28.0624	25.139	37.0207		29.4055	4.53617	9.34222e-06	***
		DmAngel KO 2	37.5162	29.4564	26.0338	28.0036	40.9124		32.3845	6.46447	1.72749e-05	***
	CI + III	wDah control	95.2454	97.4571	121.262	95.4248	90.611		100	12.1472
		DmAngel KO 1	30.7747	40.9635	33.1766	34.7888	34.0738		34.7555	3.78634	3.03023e-06	***
		DmAngel KO 2	35.8227	35.2366	32.9834	27.6706	31.305		32.6036	3.29622	2.18044e-06	***
	CII	wDah control	92.9002	96.8938	111.228	93.4192	105.559		100	8.06738
		DmAngel KO 1	91.1864	96.4704	87.334	82.5616	95.1991		90.5503	5.72772	0.0652142
		DmAngel KO 2	106.873	99.1217	86.3901	77.0403	82.6084		90.4068	12.2751	0.182315
	CII + CIII	wDah control	98.5233	100.914	111.713	97.2106	91.6389		100	7.38082
		DmAngel KO 1	89.1164	89.5601	81.2512	85.6493	88.1988		86.7552	3.42942	0.00659868	**
		DmAngel KO 2	100.125	92.0031	88.0797	69.7344	84.0736		86.8032	11.2354	0.0594436
	CIV	wDah control	88.9631	101.46	110.122	93.539	105.916		100	8.70553
		DmAngel KO 1	51.2228	53.6139	53.8758	54.8018	56.6973		54.0423	1.98663	2.94638e-06	***
		DmAngel KO 2	55.7789	63.4085	56.9794	58.3014	59.3937		58.7724	2.92734	8.25552e-06	***

## Sheet: Figure 1e
			Sample 1	Sample 2	Sample 3	Sample 4		Average	StDev	p-value
	CI	ANGEL2 wt	101.989	102.671	99.7266	95.613		100	3.18397
		ANGEL2 KO	60.7015	50.4641	58.1598			56.4418	5.33057	3.78011e-05	***
	CI + III	ANGEL2 wt	98.4382	81.633	133.765	86.1642		100	23.6027
		ANGEL2 KO	52.3162	53.5255	92.2201			66.0206	22.6975	0.113809
	CII	ANGEL2 wt	102.003	102.614	105.012	90.3711		100	6.5493
		ANGEL2 KO	92.8492	84.1071	97.9474			91.6346	6.99963	0.164722
	CII + CIII	ANGEL2 wt	101.349	90.8889	124.731	83.0309		100	18.1146
		ANGEL2 KO	89.5072	77.9116	99.0885			88.8358	10.6044	0.390419
	CIV	ANGEL2 wt	100.888	98.2019	108.348	92.5623		100	6.55831
		ANGEL2 KO	92.3749	84.0993	90.0298			88.8347	4.26528	0.051794
